# Supplementary material for: Seasonal Trends in the Abundance of Eurasian Woodcock Populations Monitored Using “Beccapp” in Apulia, and the Age Structure of Shot Birds
Source: Animals (Basel). 2026 May 8;16(10):1442. doi: 10.3390/ani16101442 (PMC13203412; doi:10.3390/ani16101442)
Supplement: Supplementary file 1 [file animals-16-01442-s001.zip]

Archive with 4 entries (4 files):
- S1_Wing data.xlsx
- S2_ ICA export 2024-25.xlsx
- S3_ICA export 2023-24.xlsx
- S4_ICA export 2022-23.xlsx
