# Supplementary material for: Seasonal Trends in the Abundance of Eurasian Woodcock Populations Monitored Using “Beccapp” in Apulia, and the Age Structure of Shot Birds
Source: Animals (Basel). 2026 May 8;16(10):1442. doi: 10.3390/ani16101442 (PMC13203412; doi:10.3390/ani16101442)
Supplement: Supplementary file 1 [file animals-16-01442-s001.zip › S1_Wing data.xlsx]

## Sheet: Foglio1
Date	Class	Weight	Sex	Location	Region	Province	Age	Decade
2024-12-25	An+Xc4	303	F	Scorrano	Puglia	LE	A	241203
2024-11-07	Jc1	278	M	Scorrano	Puglia	LE	J	241101
2024-11-07	Jc0	303	M	Scorrano	Puglia	LE	J	241101
2024-11-09	An+Xc4	281	M	Scorrano	Puglia	LE	A	241101
2024-11-10	Jc1	305	M	Scorrano	Puglia	LE	J	241101
2024-11-06	Jc1	319	M	Scorrano	Puglia	LE	J	241101
2024-11-02	Jc1	284	F	Scorrano	Puglia	LE	J	241101
2024-11-02	Jc1	268	M	Scorrano	Puglia	LE	J	241101
2024-11-02	Jc3	279	M	Scorrano	Puglia	LE	J	241101
2024-11-09	Jc0	280	X	Taviano	Puglia	LE	J	241101
2024-11-09	Jc0	290	X	Taviano	Puglia	LE	J	241101
2025-01-04	Ac0	300	M	Scorrano	Puglia	LE	A	250101
2024-12-14	Jc2	328	M	Scorrano	Puglia	LE	J	241202
2024-12-11	Jc1	280	M	Scorrano	Puglia	LE	J	241202
2024-11-09	Jc2	303	X	Cutrofiano	Puglia	LE	J	241101
2024-11-06	An+Xc4	295	X	Supersano	Puglia	LE	A	241101
2024-11-13	Jc0	305	X	Uggiano la Chiesa	Puglia	LE	J	241102
2024-12-01	Jc1	343	M	Scorrano	Puglia	LE	J	241201
2024-12-04	Jc1	248	M	Scorrano	Puglia	LE	J	241201
2024-12-04	Jc0	330	F	Scorrano	Puglia	LE	J	241201
2024-12-04	Jc3	283	M	Scorrano	Puglia	LE	J	241201
2024-12-08	Jc0	290	F	Scorrano	Puglia	LE	J	241201
2025-01-04	Jc1	293	F	Scorrano	Puglia	LE	J	250101
2024-12-14	Jc4	335	F	Scorrano	Puglia	LE	J	241202
2024-12-18	Jc3	301	M	Scorrano	Puglia	LE	J	241202
2024-12-29	Jc1	290	F	Scorrano	Puglia	LE	J	241203
2024-11-02	Jc1	336	M	Scorrano	Puglia	LE	J	241101
2024-11-02	Jc2	269	M	Scorrano	Puglia	LE	J	241101
2024-10-31	Jc0	295	M	Scorrano	Puglia	LE	J	241003
2024-10-31	Jc1	283	F	Scorrano	Puglia	LE	J	241003
2024-11-23	Ac0	335	X	Cannole	Puglia	LE	A	241103
2024-12-01	Jc1	310	X	Carpignano Salentino	Puglia	LE	J	241201
2025-01-29	Jc0	330	X	Otranto	Puglia	LE	J	250103
2024-12-01	Jc1	305	X	Melendugno	Puglia	LE	J	241201
2024-12-15	Jc3	297	X	Santa Cesarea Terme	Puglia	LE	J	241202
2024-11-02	An+Xc1	287	X	Otranto	Puglia	LE	A	241101
2024-11-02	Jc4	290	X	Ortelle	Puglia	LE	J	241101
2024-11-09	Jc0	240	M	Scorrano	Puglia	LE	J	241101
2024-12-07	Jc4	290	X	Cutrofiano	Puglia	LE	J	241201
2024-12-01	Ac0	295	X	Cutrofiano	Puglia	LE	A	241201
2024-11-24	Jc1	270	X	Otranto	Puglia	LE	J	241103
2024-12-28	Jc1	300	X	Cannole	Puglia	LE	J	241203
2025-01-25	Jc1	297	X	Otranto	Puglia	LE	J	250103
2024-11-30	Jc1	300	X	Lecce	Puglia	LE	J	241103
2024-11-24	Jc4	260	X	Lecce	Puglia	LE	J	241103
2024-12-01	Jc3	320	X	Lecce	Puglia	LE	J	241201
2024-12-08	Jc1	300	X	Lecce	Puglia	LE	J	241201
2024-11-03	Jc1	275	X	Maglie	Puglia	LE	J	241101
2024-12-07	Jc0	320	X	Cutrofiano	Puglia	LE	J	241201
2024-12-01	Jc4	325	X	Cutrofiano	Puglia	LE	J	241201
2024-11-24	Jc1	305	X	Cutrofiano	Puglia	LE	J	241103
2024-11-13	Ac0	330	X	Cutrofiano	Puglia	LE	A	241102
2024-12-08	Jc1	340	X	Otranto	Puglia	LE	J	241201
2024-12-25	Jc4	300	X	Cannole	Puglia	LE	J	241203
2024-12-25	Jc1	320	X	Otranto	Puglia	LE	J	241203
2024-12-29	Jc4	290	X	Cannole	Puglia	LE	J	241203
2025-01-11	Jc0	307	X	Cutrofiano	Puglia	LE	J	250102
2025-01-11	Jc1	305	X	Leverano	Puglia	LE	J	250102
2024-11-03	Jc4	307	X	Squinzano	Puglia	LE	J	241101
2024-12-11	Jc1	350	X	Lecce	Puglia	LE	J	241202
2024-12-20	Jc4	301	X	Lecce	Puglia	LE	J	241202
2025-01-19	Jc1	300	X	Lecce	Puglia	LE	J	250102
2024-11-09	Jc1	250	M	Uggiano la Chiesa	Puglia	LE	J	241101
2024-11-24	Jc3	285	M	Giurdignano	Puglia	LE	J	241103
2024-12-04	Jc1	320	F	Uggiano la Chiesa	Puglia	LE	J	241201
2024-12-07	Jc0	325	M	Uggiano la Chiesa	Puglia	LE	J	241201
2024-12-15	Jc1	315	X	Palmariggi	Puglia	LE	J	241202
2024-12-22	Jc4	320	X	Otranto	Puglia	LE	J	241203
2025-01-04	Jc0	325	F	Uggiano la Chiesa	Puglia	LE	J	250101
2024-12-29	Ac0	325	M	Santa Cesarea Terme	Puglia	LE	A	241203
2025-01-04	Jc0	330	X	Lecce	Puglia	LE	J	250101
2024-12-29	Jc0	300	X	Lecce	Puglia	LE	J	241203
2024-12-29	Jc1	300	X	Lecce	Puglia	LE	J	241203
2024-12-08	An+Xc1	280	X	Lecce	Puglia	LE	A	241201
2025-01-12	Jc1	300	X	Lecce	Puglia	LE	J	250102
2024-11-30	Ac0	300	X	Lecce	Puglia	LE	A	241103
2024-12-15	Jc4	300	X	Lecce	Puglia	LE	J	241202
2024-12-22	Jc0	310	X	Lecce	Puglia	LE	J	241203
2024-12-29	Jc1	300	X	Lecce	Puglia	LE	J	241203
2024-12-29	Ac0	320	X	Lecce	Puglia	LE	A	241203
2025-01-04	Jc1	350	X	Lecce	Puglia	LE	J	250101
2025-01-08	Jc4	350	X	Lecce	Puglia	LE	J	250101
2025-01-19	An+1c1	300	X	Lecce	Puglia	LE	A	250102
2025-01-19	Jc1	300	X	Lecce	Puglia	LE	J	250102
2024-10-31	Jc1	250	X	Lecce	Puglia	LE	J	241003
2024-11-03	An+Xc1	285	X	Lecce	Puglia	LE	A	241101
2024-11-04	Ac0	300	X	Lecce	Puglia	LE	A	241101
2024-11-09	Jc3	310	X	Lecce	Puglia	LE	J	241101
2024-11-20	Jc4	300	X	Lecce	Puglia	LE	J	241102
2024-11-20	An+Xc2	300	X	Lecce	Puglia	LE	A	241102
2024-11-27	An+Xc1	285	X	Lecce	Puglia	LE	A	241103
2024-11-27	An+Xc2	300	X	Lecce	Puglia	LE	A	241103
2024-12-01	Jc4	300	X	Lecce	Puglia	LE	J	241201
2024-12-15	Jc0	400	X	Lecce	Puglia	LE	J	241202
2024-11-02	Jc2	250	X	Lecce	Puglia	LE	J	241101
2024-11-02	Jc0	300	X	Lecce	Puglia	LE	J	241101
2024-11-03	Jc1	300	X	Lecce	Puglia	LE	J	241101
2024-11-07	Jc3	310	X	Lecce	Puglia	LE	J	241101
2024-11-11	Jc1	260	X	Lecce	Puglia	LE	J	241102
2024-11-17	Jc4	300	X	Lecce	Puglia	LE	J	241102
2024-11-20	Jc1	300	X	Lecce	Puglia	LE	J	241102
2024-12-11	Jc2	300	X	Lecce	Puglia	LE	J	241202
2024-12-11	Jc0	300	X	Lecce	Puglia	LE	J	241202
2025-01-29	An+Xc2	301	X	Gallipoli	Puglia	LE	A	250103
2025-01-19	Jc0	298	X	Alezio	Puglia	LE	J	250102
2025-01-18	Jc1	301	X	Alezio	Puglia	LE	J	250102
2024-11-01	Jc1	280	X	Alezio	Puglia	LE	J	241101
2024-11-09	Ac0	300	X	Alezio	Puglia	LE	A	241101
2024-11-23	Jc4	295	X	Gallipoli	Puglia	LE	J	241103
2024-11-16	Jc0	307	X	Gallipoli	Puglia	LE	J	241102
2024-11-27	Jc3	303	X	Gallipoli	Puglia	LE	J	241103
2024-12-01	Jc1	301	X	Gallipoli	Puglia	LE	J	241201
2024-12-04	Jc0	300	X	Gallipoli	Puglia	LE	J	241201
2024-12-22	Jc0	301	X	Alezio	Puglia	LE	J	241203
2024-12-28	Jc1	307	X	Gallipoli	Puglia	LE	J	241203
2024-12-18	Jc0	302	X	Taviano	Puglia	LE	J	241202
2025-01-04	Jc4	310	X	Gallipoli	Puglia	LE	J	250101
2025-01-04	Jc0	298	X	Taviano	Puglia	LE	J	250101
2024-12-28	Jc1	309	X	Otranto	Puglia	LE	J	241203
2025-01-12	Jc0	301	X	Otranto	Puglia	LE	J	250102
2024-12-29	Jc3	306	X	Otranto	Puglia	LE	J	241203
2025-01-19	Jc0	300	X	Gallipoli	Puglia	LE	J	250102
2024-12-07	Jc1	301	X	Otranto	Puglia	LE	J	241201
2025-01-18	Jc2	301	X	Maglie	Puglia	LE	J	250102
2024-12-07	Jc0	298	X	Gallipoli	Puglia	LE	J	241201
2024-12-28	Jc1	320	X	Alezio	Puglia	LE	J	241203
2024-12-29	Jc2	306	X	Otranto	Puglia	LE	J	241203
2025-01-01	Jc0	303	X	Taviano	Puglia	LE	J	250101
2025-01-11	Jc2	307	X	Gallipoli	Puglia	LE	J	250102
2024-11-10	Jc0	297	X	Gallipoli	Puglia	LE	J	241101
2024-11-30	Jc1	375	X	Taviano	Puglia	LE	J	241103
2024-11-06	Jc0	287	X	Taviano	Puglia	LE	J	241101
2024-11-13	Jc1	307	X	Gallipoli	Puglia	LE	J	241102
2024-11-16	An+Xc3	310	X	Gallipoli	Puglia	LE	A	241102
2024-11-30	Jc0	295	X	Gallipoli	Puglia	LE	J	241103
2025-01-11	Ac0	288	M	Scorrano	Puglia	LE	A	250102
2024-12-29	Jc2	266	F	Scorrano	Puglia	LE	J	241203
2024-12-04	Jc1	307	X	Taviano	Puglia	LE	J	241201
2024-11-30	Jc1	298	X	Alezio	Puglia	LE	J	241103
2024-12-14	Jc4	305	M	Brindisi	Puglia	BR	J	241202
2024-12-14	Jc0	305	F	Martina Franca	Puglia	TA	J	241202
2024-12-29	Jc1	305	M	Noci	Puglia	BA	J	241203
2024-11-20	Jc1	305	M	Taranto	Puglia	TA	J	241102
2025-01-01	Jc0	305	F	Brindisi	Puglia	BR	J	250101
2024-12-29	Jc0	307	X	Alezio	Puglia	LE	J	241203
2024-11-23	Jc3	300	F	Brindisi	Puglia	BR	J	241103
2024-12-15	Jc4	295	F	Brindisi	Puglia	BR	J	241202
2024-12-11	Jc4	300	M	Brindisi	Puglia	BR	J	241202
2024-12-07	Ac0	305	F	Mottola	Puglia	TA	A	241201
2024-12-01	Jc1	303	X	Gallipoli	Puglia	LE	J	241201
2024-12-18	Jc0	298	X	Taviano	Puglia	LE	J	241202
2025-01-25	Jc4	282	X	Scorrano	Puglia	LE	J	250103
2025-01-15	An+1c2	297	F	Scorrano	Puglia	LE	A	250102
2025-01-05	Jc0	263	M	Scorrano	Puglia	LE	J	250101
2024-11-30	Jc4	285	F	Scorrano	Puglia	LE	J	241103
2024-12-04	Jc1	295	M	Brindisi	Puglia	BR	J	241201
2024-12-01	Jc1	335	X	Carpignano Salentino	Puglia	LE	J	241201
2024-11-10	Jc0	285	X	Otranto	Puglia	LE	J	241101
2025-01-01	Jc0	310	X	Otranto	Puglia	LE	J	250101
2025-01-05	Jc0	300	X	Gallipoli	Puglia	LE	J	250101
2024-11-16	An+Xc1	320	X	Otranto	Puglia	LE	A	241102
2025-01-12	Jc0	302	X	Squinzano	Puglia	LE	J	250102
2024-12-25	Jc1	297	X	Sannicola	Puglia	LE	J	241203
2025-01-05	An+Xc3	310	X	Otranto	Puglia	LE	A	250101
2025-01-04	Jc0	305	X	Lecce	Puglia	LE	J	250101
2025-01-18	Jc1	307	X	Campi Salentina	Puglia	LE	J	250102
2024-12-15	Jc4	320	X	Otranto	Puglia	LE	J	241202
2025-01-19	Jc1	303	X	Lecce	Puglia	LE	J	250102
2024-11-24	Jc0	320	F	Scorrano	Puglia	LE	J	241103
2024-11-20	Jc2	348	F	Scorrano	Puglia	LE	J	241102
2024-11-20	Jc0	288	M	Scorrano	Puglia	LE	J	241102
2024-11-16	Jc1	288	M	Scorrano	Puglia	LE	J	241102
2025-01-05	Jc4	303	X	Taviano	Puglia	LE	J	250101
2025-01-23	Jc1	300	X	Taviano	Puglia	LE	J	250103
2025-01-12	Jc1	303	X	Gallipoli	Puglia	LE	J	250102
2024-11-27	An+Xc1	302	X	Gallipoli	Puglia	LE	A	241103
2024-12-07	Jc3	287	F	Nociglia	Puglia	LE	J	241201
2024-12-07	Jc2	310	M	Nociglia	Puglia	LE	J	241201
2024-12-01	Jc0	296	M	Nociglia	Puglia	LE	J	241201
2024-11-30	Jc0	305	F	Nociglia	Puglia	LE	J	241103
2024-11-09	Jc1	302	X	Cutrofiano	Puglia	LE	J	241101
2025-01-19	Jc0	305	X	Carpignano Salentino	Puglia	LE	J	250102
2025-01-29	An+Xc1	307	X	Lecce	Puglia	LE	A	250103
2024-11-17	Jc0	310	X	Cannole	Puglia	LE	J	241102
2024-11-13	Jc0	285	M	Scorrano	Puglia	LE	J	241102
2024-11-24	Jc0	297	X	Sannicola	Puglia	LE	J	241103
2024-11-13	Jc1	280	F	Scorrano	Puglia	LE	J	241102
2024-11-13	Ac0	320	M	Scorrano	Puglia	LE	A	241102
2025-01-22	Jc3	320	M	Scorrano	Puglia	LE	J	250103
2024-11-30	Jc2	258	M	Scorrano	Puglia	LE	J	241103
2025-01-18	Jc0	320	M	Scorrano	Puglia	LE	J	250102
2025-01-15	Jc0	280	F	Scorrano	Puglia	LE	J	250102
2024-12-01	Jc3	287	M	Scorrano	Puglia	LE	J	241201
2024-12-28	An+Xc4	290	X	Veglie	Puglia	LE	A	241203
2024-11-30	An+Xc1	340	M	Nociglia	Puglia	LE	A	241103
2024-12-25	Jc4	278	F	Calimera	Puglia	LE	J	241203
2024-12-25	Jc1	325	F	Melendugno	Puglia	LE	J	241203
2024-12-08	Jc0	298	F	Nociglia	Puglia	LE	J	241201
2025-01-22	Jc3	301	X	Gallipoli	Puglia	LE	J	250103
2024-12-04	Jc1	302	X	Gallipoli	Puglia	LE	J	241201
2025-01-04	Jc1	305	M	Noci	Puglia	BA	J	250101
2024-12-11	Jc1	300	M	Brindisi	Puglia	BR	J	241202
2024-11-30	Jc1	295	F	Brindisi	Puglia	BR	J	241103
2025-01-15	An+1c1	300	F	Brindisi	Puglia	BR	A	250102
2025-01-01	Jc2	305	F	Brindisi	Puglia	BR	J	250101
2025-01-11	Jc1	300	M	Mottola	Puglia	TA	J	250102
2025-01-04	Jc0	295	M	Brindisi	Puglia	BR	J	250101
2024-12-18	Jc4	295	M	Mottola	Puglia	TA	J	241202
2024-11-30	Jc1	305	M	Martina Franca	Puglia	TA	J	241103
2024-12-18	Ac0	305	M	Mottola	Puglia	TA	A	241202
2024-12-25	Ac0	300	M	Brindisi	Puglia	BR	A	241203
2024-12-15	An+Xc2	305	F	Brindisi	Puglia	BR	A	241202
2024-11-24	Jc3	307	X	Gallipoli	Puglia	LE	J	241103
2025-01-12	Jc1	280	M	Francavilla Fontana	Puglia	BR	J	250102
2025-01-15	Jc4	245	F	Francavilla Fontana	Puglia	BR	J	250102
2025-01-11	Jc3	300	M	Francavilla Fontana	Puglia	BR	J	250102
2024-12-01	Jc0	320	F	Anzano di Puglia	Puglia	FG	J	241201
2024-11-26	Jc1	250	M	Anzano di Puglia	Puglia	FG	J	241103
2024-11-30	Jc2	290	X	Monteleone di Puglia	Puglia	FG	J	241103
2024-11-26	Jc1	280	X	Anzano di Puglia	Puglia	FG	J	241103
2024-11-06	Jc0	280	X	Anzano di Puglia	Puglia	FG	J	241101
2024-12-25	Ac0	330	X	Anzano di Puglia	Puglia	FG	A	241203
2024-11-06	Jc1	300	X	Foggia	Puglia	FG	J	241101
2024-11-06	Jc0	300	X	Foggia	Puglia	FG	J	241101
2024-11-30	Jc4	300	X	Foggia	Puglia	FG	J	241103
2024-11-20	Ac0	300	X	Anzano di Puglia	Puglia	FG	A	241102
2024-12-19	Jc0	310	X	Anzano di Puglia	Puglia	FG	J	241202
2025-01-08	Ac0	315	M	Anzano di Puglia	Puglia	FG	A	250101
2024-12-01	Ac0	315	F	Anzano di Puglia	Puglia	FG	A	241201
2024-11-30	Ac0	300	X	Foggia	Puglia	FG	A	241103
2024-12-19	Jc1	300	X	Foggia	Puglia	FG	J	241202
2025-01-01	An+Xc1	330	X	Anzano di Puglia	Puglia	FG	A	250101
2024-12-19	Jc1	300	X	Foggia	Puglia	FG	J	241202
2024-11-17	Jc1	300	X	Monteleone di Puglia	Puglia	FG	J	241102
2024-11-17	Jc1	260	X	Monteleone di Puglia	Puglia	FG	J	241102
2024-11-27	Jc1	300	X	Anzano di Puglia	Puglia	FG	J	241103
2024-11-23	Jc0	280	X	Anzano di Puglia	Puglia	FG	J	241103
2024-11-23	Ac0	300	X	Anzano di Puglia	Puglia	FG	A	241103
2024-12-11	Jc1	300	F	Anzano di Puglia	Puglia	FG	J	241202
2024-11-04	An+Xc2	210	F	Anzano di Puglia	Puglia	FG	A	241101
2024-12-15	Jc1	280	X	Anzano di Puglia	Puglia	FG	J	241202
2024-11-15	Jc3	300	X	Monteleone di Puglia	Puglia	FG	J	241102
2024-12-14	Ac0	300	X	Anzano di Puglia	Puglia	FG	A	241202
2025-01-15	Jc2	300	F	Anzano di Puglia	Puglia	FG	J	250102
2024-12-15	Jc1	290	X	Anzano di Puglia	Puglia	FG	J	241202
2025-01-04	Jc1	310	M	Anzano di Puglia	Puglia	FG	J	250101
2025-01-04	Jc2	300	X	Anzano di Puglia	Puglia	FG	J	250101
2025-01-01	Jc1	320	X	Anzano di Puglia	Puglia	FG	J	250101
2024-11-04	Jc1	270	X	Anzano di Puglia	Puglia	FG	J	241101
2024-12-08	An+1c2	290	X	Anzano di Puglia	Puglia	FG	A	241201
2024-12-08	Ac0	280	X	Anzano di Puglia	Puglia	FG	A	241201
2024-12-02	Jc3	280	X	Anzano di Puglia	Puglia	FG	J	241201
2024-11-30	Jc0	280	X	Anzano di Puglia	Puglia	FG	J	241103
2024-11-11	Jc4	290	X	Monteleone di Puglia	Puglia	FG	J	241102
2024-11-27	Jc1	300	F	Anzano di Puglia	Puglia	FG	J	241103
2024-12-11	Jc0	300	X	Monteleone di Puglia	Puglia	FG	J	241202
2024-11-24	Jc0	305	X	Monteleone di Puglia	Puglia	FG	J	241103
2024-11-24	An+Xc2	350	M	Monteleone di Puglia	Puglia	FG	A	241103
2024-11-06	Jc1	330	X	Monteleone di Puglia	Puglia	FG	J	241101
2024-11-06	Ac0	225	X	Monteleone di Puglia	Puglia	FG	A	241101
2024-11-09	Jc2	295	M	Monteleone di Puglia	Puglia	FG	J	241101
2025-01-11	Ac0	300	X	Anzano di Puglia	Puglia	FG	A	250102
2024-11-16	Jc2	280	X	Anzano di Puglia	Puglia	FG	J	241102
2024-11-17	Ac0	280	F	Anzano di Puglia	Puglia	FG	A	241102
2024-11-16	Jc1	290	M	Monteleone di Puglia	Puglia	FG	J	241102
2024-11-17	Ac0	270	X	Anzano di Puglia	Puglia	FG	A	241102
2025-01-01	Jc0	290	X	Anzano di Puglia	Puglia	FG	J	250101
2024-11-30	Jc4	300	F	Anzano di Puglia	Puglia	FG	J	241103
2024-11-27	Jc3	310	F	Monteleone di Puglia	Puglia	FG	J	241103
2024-11-27	Ac0	311	M	Monteleone di Puglia	Puglia	FG	A	241103
2024-11-26	Jc0	250	M	Anzano di Puglia	Puglia	FG	J	241103
2024-11-27	Jc0	310	X	Monteleone di Puglia	Puglia	FG	J	241103
2024-11-19	Jc1	300	X	Anzano di Puglia	Puglia	FG	J	241102
2024-11-23	Ac0	290	X	Anzano di Puglia	Puglia	FG	A	241103
2024-11-30	Ac0	250	X	Anzano di Puglia	Puglia	FG	A	241103
2024-11-30	Jc1	260	X	Anzano di Puglia	Puglia	FG	J	241103
2024-12-01	Jc1	330	X	Anzano di Puglia	Puglia	FG	J	241201
2024-12-01	Ac0	400	X	Anzano di Puglia	Puglia	FG	A	241201
2024-12-01	Jc0	313	F	Monteleone di Puglia	Puglia	FG	J	241201
2024-10-26	Jc4	280	X	Panni	Puglia	FG	J	241003
2025-01-26	Jc0	305	X	Anzano di Puglia	Puglia	FG	J	250103
2025-01-19	An+Xc1	320	X	Anzano di Puglia	Puglia	FG	A	250102
2025-01-12	Jc1	312	X	Anzano di Puglia	Puglia	FG	J	250102
2024-12-22	Jc1	308	X	Anzano di Puglia	Puglia	FG	J	241203
2024-12-01	Jc1	301	X	Anzano di Puglia	Puglia	FG	J	241201
2024-11-03	Jc1	295	M	Anzano di Puglia	Puglia	FG	J	241101
2024-11-24	Jc1	298	X	Anzano di Puglia	Puglia	FG	J	241103
2024-10-23	Ac0	260	M	Accadia	Puglia	FG	A	241003
2024-11-10	Jc3	248	X	Anzano di Puglia	Puglia	FG	J	241101
2024-10-27	Ac0	290	F	Anzano di Puglia	Puglia	FG	A	241003
2024-01-29	Ac0	310	X	Anzano di Puglia	Puglia	FG	A	240103
2025-01-25	Jc1	300	X	Anzano di Puglia	Puglia	FG	J	250103
2024-11-16	An+Xc1	309	F	Lecce	Puglia	LE	A	241102
2024-11-23	Jc0	298	M	Lecce	Puglia	LE	J	241103
2024-11-30	Jc1	302	F	Lecce	Puglia	LE	J	241103
2024-12-01	Jc1	326	M	Lecce	Puglia	LE	J	241201
2024-12-08	Jc4	303	F	Lecce	Puglia	LE	J	241201
2024-12-22	Jc1	314	F	Lecce	Puglia	LE	J	241203
2025-01-05	Jc1	307	M	Lecce	Puglia	LE	J	250101
2024-10-27	Jc1	311	F	Lecce	Puglia	LE	J	241003
2024-11-02	Jc2	320	M	Lecce	Puglia	LE	J	241101
2024-11-10	Jc4	322	F	Lecce	Puglia	LE	J	241101
2024-11-17	Jc1	300	M	Lecce	Puglia	LE	J	241102
2024-11-24	Ac0	330	F	Lecce	Puglia	LE	A	241103
2024-11-30	Ac0	312	M	Lecce	Puglia	LE	A	241103
2024-12-01	Jc0	317	M	Lecce	Puglia	LE	J	241201
2024-12-11	Jc1	296	M	Lecce	Puglia	LE	J	241202
2024-12-29	Jc3	330	F	Lecce	Puglia	LE	J	241203
2025-01-11	Jc1	302	M	Lecce	Puglia	LE	J	250102
2024-10-26	Jc4	308	M	Lecce	Puglia	LE	J	241003
2024-11-02	Jc1	324	F	Lecce	Puglia	LE	J	241101
2024-11-09	Jc4	310	M	Lecce	Puglia	LE	J	241101
2025-01-18	Jc1	351	M	Lecce	Puglia	LE	J	250102
2024-11-10	Jc1	268	M	Otranto	Puglia	LE	J	241101
2024-12-28	Jc2	319	F	Palmariggi	Puglia	LE	J	241203
2024-12-01	Jc3	310	X	Palmariggi	Puglia	LE	J	241201
2024-11-30	Jc4	320	F	Giuggianello	Puglia	LE	J	241103
2024-12-01	Jc4	279	F	Giuggianello	Puglia	LE	J	241201
2024-11-24	Jc1	329	M	Otranto	Puglia	LE	J	241103
2024-12-11	Jc1	310	M	Palmariggi	Puglia	LE	J	241202
2024-11-24	Jc4	330	M	Otranto	Puglia	LE	J	241103
2024-11-13	Jc4	310	F	Otranto	Puglia	LE	J	241102
2024-12-08	Jc0	320	M	Otranto	Puglia	LE	J	241201
2024-11-27	Jc4	330	M	Carpignano Salentino	Puglia	LE	J	241103
2024-11-24	Jc4	320	F	Cannole	Puglia	LE	J	241103
2024-11-17	Jc3	345	M	Lecce	Puglia	LE	J	241102
2025-01-01	Jc1	340	F	Cannole	Puglia	LE	J	250101
2024-12-01	Jc4	330	M	Carpignano Salentino	Puglia	LE	J	241201
2024-11-06	An+Xc2	340	M	Carpignano Salentino	Puglia	LE	A	241101
2024-12-08	Jc0	330	F	Carpignano Salentino	Puglia	LE	J	241201
2024-12-07	Jc0	340	M	Carpignano Salentino	Puglia	LE	J	241201
2025-01-04	Jc1	300	F	Cagnano Varano	Puglia	FG	J	250101
2025-01-05	Jc4	300	F	San Nicandro Garganico	Puglia	FG	J	250101
2025-01-15	Jc1	290	M	San Nicandro Garganico	Puglia	FG	J	250102
2025-01-22	Jc4	300	F	San Nicandro Garganico	Puglia	FG	J	250103
2025-01-25	Jc3	280	M	San Nicandro Garganico	Puglia	FG	J	250103
2024-12-07	Ac0	350	F	Cagnano Varano	Puglia	FG	A	241201
2024-12-08	Jc2	300	M	San Giovanni Rotondo	Puglia	FG	J	241201
2024-12-11	Jc1	250	M	San Nicandro Garganico	Puglia	FG	J	241202
2024-12-11	Jc1	300	F	San Nicandro Garganico	Puglia	FG	J	241202
2024-12-28	Jc3	300	F	Cagnano Varano	Puglia	FG	J	241203
2024-12-04	Ac0	200	M	San Nicandro Garganico	Puglia	FG	A	241201
2024-11-23	Jc1	200	M	Cagnano Varano	Puglia	FG	J	241103
2024-11-23	Jc0	350	F	Cagnano Varano	Puglia	FG	J	241103
2024-11-24	Jc4	300	M	San Giovanni Rotondo	Puglia	FG	J	241103
2024-11-24	Jc1	300	M	San Giovanni Rotondo	Puglia	FG	J	241103
2024-11-17	Jc0	300	F	San Giovanni Rotondo	Puglia	FG	J	241102
2024-11-03	Jc4	400	F	San Giovanni Rotondo	Puglia	FG	J	241101
2024-11-09	An+1c4	300	M	San Giovanni Rotondo	Puglia	FG	A	241101
2024-11-10	Jc4	250	M	San Giovanni Rotondo	Puglia	FG	J	241101
2024-10-27	Jc0	350	M	San Giovanni Rotondo	Puglia	FG	J	241003
2025-01-22	Jc1	300	M	Melendugno	Puglia	LE	J	250103
2025-01-05	Jc2	310	F	Melendugno	Puglia	LE	J	250101
2024-12-29	Jc1	300	F	Melendugno	Puglia	LE	J	241203
2024-12-22	Jc1	290	F	Melendugno	Puglia	LE	J	241203
2024-12-15	Jc4	300	F	Melendugno	Puglia	LE	J	241202
2024-12-11	Jc2	280	F	Melendugno	Puglia	LE	J	241202
2024-12-07	Jc1	290	M	Melendugno	Puglia	LE	J	241201
2024-11-30	Jc1	290	F	Melendugno	Puglia	LE	J	241103
2024-11-03	Jc4	310	M	Melendugno	Puglia	LE	J	241101
2024-10-30	Jc0	300	M	Melendugno	Puglia	LE	J	241003
2025-01-18	Jc4	272	X	Calimera	Puglia	LE	J	250102
2024-11-20	Jc3	310	X	Muro Leccese	Puglia	LE	J	241102
2024-11-30	Jc1	290	X	Muro Leccese	Puglia	LE	J	241103
2024-12-22	Jc1	304	X	Calimera	Puglia	LE	J	241203
2024-11-06	Jc0	292	X	Muro Leccese	Puglia	LE	J	241101
2024-11-07	Jc4	255	X	Muro Leccese	Puglia	LE	J	241101
2025-01-25	Jc4	290	M	Gallipoli	Puglia	LE	J	250103
2025-01-18	Jc1	298	F	Alezio	Puglia	LE	J	250102
2024-12-14	Jc4	289	F	Gallipoli	Puglia	LE	J	241202
2024-11-30	Jc1	285	M	Gallipoli	Puglia	LE	J	241103
2024-12-21	Ac0	314	F	Taviano	Puglia	LE	A	241203
2024-12-21	Jc4	283	M	Alezio	Puglia	LE	J	241203
2024-12-29	Jc0	272	M	Gallipoli	Puglia	LE	J	241203
2024-12-28	Jc1	294	F	Gallipoli	Puglia	LE	J	241203
2024-11-27	Jc4	290	X	Collepasso	Puglia	LE	J	241103
2024-11-02	Jc2	280	X	Maglie	Puglia	LE	J	241101
2024-11-06	Jc2	300	X	Cutrofiano	Puglia	LE	J	241101
2024-11-16	Jc1	285	X	Otranto	Puglia	LE	J	241102
2024-12-11	Jc2	302	X	Gallipoli	Puglia	LE	J	241202
2025-01-04	Jc4	303	X	Tuglie	Puglia	LE	J	250101
2025-01-12	Jc0	302	X	Otranto	Puglia	LE	J	250102
2025-01-18	Jc1	307	X	Maglie	Puglia	LE	J	250102
2024-11-23	Ac0	310	X	Scorrano	Puglia	LE	A	241103
2024-12-01	Jc1	295	X	Maglie	Puglia	LE	J	241201
2024-11-24	Jc0	310	X	Gallipoli	Puglia	LE	J	241103
2024-11-27	Jc0	301	X	Maglie	Puglia	LE	J	241103
2024-11-09	Ac0	290	X	Supersano	Puglia	LE	A	241101
2024-11-20	Jc4	295	X	Lecce	Puglia	LE	J	241102
2025-01-05	Jc0	305	X	Morciano di Leuca	Puglia	LE	J	250101
2024-11-10	Jc0	297	X	Spongano	Puglia	LE	J	241101
2024-11-27	Jc0	331	M	Melendugno	Puglia	LE	J	241103
2024-11-27	Jc2	260	F	Melendugno	Puglia	LE	J	241103
2024-11-20	Jc1	305	X	Melendugno	Puglia	LE	J	241102
2024-11-13	Jc2	275	F	Melendugno	Puglia	LE	J	241102
2024-12-11	Jc1	283	M	Melendugno	Puglia	LE	J	241202
2024-11-24	Ac0	310	X	Cutrofiano	Puglia	LE	A	241103
2024-11-23	Jc1	280	X	Maglie	Puglia	LE	J	241103
2025-01-11	Jc2	303	X	Gallipoli	Puglia	LE	J	250102
2024-12-04	Jc3	280	M	Ruffano	Puglia	LE	J	241201
2024-12-04	Ac0	290	F	Presicce	Puglia	LE	A	241201
2024-12-11	Jc4	290	F	Maglie	Puglia	LE	J	241202
2025-01-05	Jc1	284	F	Melendugno	Puglia	LE	J	250101
2024-01-08	Jc1	307	X	Melendugno	Puglia	LE	J	240101
2024-01-08	Jc1	294	X	Melendugno	Puglia	LE	J	240101
2024-12-22	Jc4	293	F	Melendugno	Puglia	LE	J	241203
2024-01-25	Jc2	288	F	Melendugno	Puglia	LE	J	240103
2024-12-29	Jc1	277	F	Melendugno	Puglia	LE	J	241203
2024-12-07	Jc4	295	X	Lecce	Puglia	LE	J	241201
2024-11-03	Jc1	310	X	Lecce	Puglia	LE	J	241101
2024-11-30	Jc3	321	X	Lecce	Puglia	LE	J	241103
2024-12-18	Jc2	310	F	Giurdignano	Puglia	LE	J	241202
2024-12-28	Jc2	290	M	Ruffano	Puglia	LE	J	241203
2024-12-15	Jc1	300	M	Otranto	Puglia	LE	J	241202
2025-01-07	An+Xc1	310	M	Maglie	Puglia	LE	A	250101
2024-12-04	Ac0	305	X	Lecce	Puglia	LE	A	241201
2024-12-04	Jc1	287	X	Lecce	Puglia	LE	J	241201
2024-11-27	Jc1	277	X	Lecce	Puglia	LE	J	241103
2024-11-24	Jc1	305	X	Lecce	Puglia	LE	J	241103
2024-11-17	Jc2	280	X	Lecce	Puglia	LE	J	241102
2024-11-09	Jc4	325	X	Lecce	Puglia	LE	J	241101
2024-11-16	Jc4	290	F	Ruffano	Puglia	LE	J	241102
2024-12-20	Jc1	300	M	Salve	Puglia	LE	J	241202
2024-11-27	Ac0	300	M	Ruffano	Puglia	LE	A	241103
2024-11-30	Jc1	310	M	Melendugno	Puglia	LE	J	241103
2024-12-18	Jc4	302	X	Lecce	Puglia	LE	J	241202
2024-12-14	Ac0	310	X	Lecce	Puglia	LE	A	241202
2024-12-08	Jc1	327	X	Lecce	Puglia	LE	J	241201
2024-12-07	Jc2	290	X	Lecce	Puglia	LE	J	241201
2024-12-29	An+Xc1	327	X	Lecce	Puglia	LE	A	241203
2024-12-28	Jc4	295	X	Lecce	Puglia	LE	J	241203
2024-12-22	An+Xc1	300	X	Lecce	Puglia	LE	A	241203
2025-01-15	Jc0	310	X	Lecce	Puglia	LE	J	250102
2025-01-05	Jc4	320	X	Lecce	Puglia	LE	J	250101
2024-12-22	Jc0	310	X	Lecce	Puglia	LE	J	241203
2024-12-21	Jc4	275	X	Lecce	Puglia	LE	J	241203
2025-01-15	Jc1	330	X	Lecce	Puglia	LE	J	250102
2022-12-10	An+1c4	337	X	Volturara Appula	Puglia	FG	A	221201
2022-12-11	Jc2	320	X	Volturara Appula	Puglia	FG	J	221202
2022-12-11	Jc2	305	X	Lecce	Puglia	LE	J	221202
2022-12-17	Jc2	397	X	Lecce	Puglia	LE	J	221202
2022-12-18	Jc0	300	M	Lecce	Puglia	LE	J	221202
2022-12-21	Jc4	287	F	Lecce	Puglia	LE	J	221203
2022-12-28	Jc4	300	F	Lecce	Puglia	LE	J	221203
2022-12-28	Jc1	272	M	Lecce	Puglia	LE	J	221203
2022-12-28	Jc4	270	M	Lecce	Puglia	LE	J	221203
2022-12-31	Ac0	291	M	Lecce	Puglia	LE	A	221203
2022-11-19	Jc1	314	F	Lecce	Puglia	LE	J	221102
2023-01-08	Jc1	294	M	Lecce	Puglia	LE	J	230101
2023-01-14	Jc0	260	M	Lecce	Puglia	LE	J	230102
2022-12-03	An+Xc1	289	M	Lecce	Puglia	LE	A	221201
2022-11-27	Jc4	258	F	Lecce	Puglia	LE	J	221103
2022-11-27	Jc1	320	F	Lecce	Puglia	LE	J	221103
2022-11-23	Jc1	296	M	Lecce	Puglia	LE	J	221103
2022-11-19	Ac0	275	M	Lecce	Puglia	LE	A	221102
2022-11-19	Jc4	277	M	Lecce	Puglia	LE	J	221102
2022-11-13	Jc0	283	M	Lecce	Puglia	LE	J	221102
2022-11-12	Jc0	297	M	Lecce	Puglia	LE	J	221102
2022-10-30	Jc4	300	M	Lecce	Puglia	LE	J	221003
2022-12-24	Ac0	310	X	Palmariggi	Puglia	LE	A	221203
2022-12-11	Jc4	285	X	Palmariggi	Puglia	LE	J	221202
2022-12-04	Jc0	250	X	Palmariggi	Puglia	LE	J	221201
2022-11-27	Jc0	275	X	Palmariggi	Puglia	LE	J	221103
2022-11-12	Jc0	255	X	Palmariggi	Puglia	LE	J	221102
2022-11-26	Jc4	240	X	Scorrano	Puglia	LE	J	221103
2023-01-01	Jc0	300	X	Montemesola	Puglia	TA	J	230101
2022-11-26	Jc2	250	X	Scorrano	Puglia	LE	J	221103
2022-12-17	Jc1	300	X	Tricase	Puglia	LE	J	221202
2022-12-14	Jc1	280	X	Crispiano	Puglia	TA	J	221202
2022-12-14	Jc1	290	X	Grottaglie	Puglia	TA	J	221202
2022-12-28	Jc0	300	X	Martina Franca	Puglia	TA	J	221203
2022-12-31	Ac0	300	X	Martina Franca	Puglia	TA	A	221203
2023-01-04	Ac0	310	X	Martina Franca	Puglia	TA	A	230101
2023-01-04	Jc0	290	X	Martina Franca	Puglia	TA	J	230101
2023-01-18	Jc4	270	X	Martina Franca	Puglia	TA	J	230102
2022-12-03	Ac0	278	X	Montemesola	Puglia	TA	A	221201
2023-01-15	Jc0	300	X	Crispiano	Puglia	TA	J	230102
2023-01-18	Jc0	300	X	Martina Franca	Puglia	TA	J	230102
2022-12-28	Jc1	300	X	Lecce	Puglia	LE	J	221203
2022-12-31	Jc2	300	X	Lecce	Puglia	LE	J	221203
2022-12-03	Jc2	300	X	Lecce	Puglia	LE	J	221201
2022-12-25	Jc0	300	X	Lecce	Puglia	LE	J	221203
2023-01-04	Jc2	300	X	Lecce	Puglia	LE	J	230101
2023-01-15	Jc3	300	X	Lecce	Puglia	LE	J	230102
2023-01-18	Jc0	300	X	Lecce	Puglia	LE	J	230102
2022-11-12	Jc0	300	X	Lecce	Puglia	LE	J	221102
2022-11-26	Jc0	300	X	Lecce	Puglia	LE	J	221103
2022-12-04	Jc0	290	X	Supersano	Puglia	LE	J	221201
2022-12-12	Jc0	295	X	Ruffano	Puglia	LE	J	221202
2022-12-03	Jc1	300	X	Ruffano	Puglia	LE	J	221201
2022-12-07	Jc1	300	X	Gallipoli	Puglia	LE	J	221201
2022-12-03	Jc0	300	X	Presicce	Puglia	LE	J	221201
2022-12-03	Jc2	300	X	Presicce	Puglia	LE	J	221201
2022-11-20	Jc1	300	X	Sannicola	Puglia	LE	J	221102
2022-11-06	Jc1	300	X	Sannicola	Puglia	LE	J	221101
2022-11-27	Jc4	360	X	Sannicola	Puglia	LE	J	221103
2022-12-07	Jc1	300	X	Cannole	Puglia	LE	J	221201
2022-12-11	Jc0	300	X	Cannole	Puglia	LE	J	221202
2022-11-19	Jc0	300	X	Otranto	Puglia	LE	J	221102
2022-11-27	Jc1	300	X	Otranto	Puglia	LE	J	221103
2023-01-18	Jc0	300	X	Martina Franca	Puglia	TA	J	230102
2023-01-18	Jc4	315	X	Grottaglie	Puglia	TA	J	230102
2022-12-07	Jc4	290	X	Monteiasi	Puglia	TA	J	221201
2022-12-17	Jc1	295	X	Grottaglie	Puglia	TA	J	221202
2022-12-21	Jc4	285	X	Grottaglie	Puglia	TA	J	221203
2022-11-19	Jc1	280	X	Martina Franca	Puglia	TA	J	221102
2022-11-19	Jc1	280	X	Martina Franca	Puglia	TA	J	221102
2022-12-28	Jc0	300	X	Martina Franca	Puglia	TA	J	221203
2022-11-20	Ac0	290	X	Martina Franca	Puglia	TA	A	221102
2022-11-26	Jc0	270	X	Martina Franca	Puglia	TA	J	221103
2022-11-27	Jc1	280	X	Martina Franca	Puglia	TA	J	221103
2022-11-30	An+Xc1	270	X	Martina Franca	Puglia	TA	A	221103
2022-12-03	Jc4	290	X	Crispiano	Puglia	TA	J	221201
2022-12-04	Jc0	280	X	Martina Franca	Puglia	TA	J	221201
2022-12-14	Jc3	280	X	Crispiano	Puglia	TA	J	221202
2022-12-04	Jc4	300	X	Tricase	Puglia	LE	J	221201
2022-12-04	Ac0	300	X	Tricase	Puglia	LE	A	221201
2022-11-05	Jc0	260	X	Maglie	Puglia	LE	J	221101
2022-12-24	Ac0	280	X	Crispiano	Puglia	TA	A	221203
2022-12-18	Ac0	280	X	Crispiano	Puglia	TA	A	221202
2022-12-07	Jc4	270	X	Crispiano	Puglia	TA	J	221201
2022-12-11	Jc0	290	X	Crispiano	Puglia	TA	J	221202
2022-12-28	Jc0	270	X	Crispiano	Puglia	TA	J	221203
2022-11-02	Jc2	300	X	Grottaglie	Puglia	TA	J	221101
2022-11-19	Jc1	300	X	Martina Franca	Puglia	TA	J	221102
2022-12-11	Jc4	280	X	Martina Franca	Puglia	TA	J	221202
2023-01-04	Jc1	300	X	Martina Franca	Puglia	TA	J	230101
2023-01-07	Jc0	280	X	Martina Franca	Puglia	TA	J	230101
2022-11-16	Jc0	290	X	Martina Franca	Puglia	TA	J	221102
2022-11-19	Jc0	280	X	Martina Franca	Puglia	TA	J	221102
2022-12-17	Jc0	300	X	Grottaglie	Puglia	TA	J	221202
2022-12-22	Jc1	280	X	Crispiano	Puglia	TA	J	221203
2022-12-17	Jc1	290	X	Grottaglie	Puglia	TA	J	221202
2022-12-22	Jc0	290	X	Grottaglie	Puglia	TA	J	221203
2022-12-21	Jc0	290	X	Martina Franca	Puglia	TA	J	221203
2022-12-22	Jc1	280	X	Martina Franca	Puglia	TA	J	221203
2022-12-24	Jc1	290	X	Grottaglie	Puglia	TA	J	221203
2022-12-24	Jc2	300	X	San Giorgio Ionico	Puglia	TA	J	221203
2022-12-25	Jc0	280	X	Martina Franca	Puglia	TA	J	221203
2022-11-13	Jc1	275	X	Scorrano	Puglia	LE	J	221102
2022-12-11	Jc2	260	X	Martina Franca	Puglia	TA	J	221202
2023-01-04	Jc2	300	X	Scorrano	Puglia	LE	J	230101
2023-01-07	Jc0	300	X	Scorrano	Puglia	LE	J	230101
2022-11-16	Ac0	300	X	Scorrano	Puglia	LE	A	221102
2022-11-19	Ac0	300	X	Scorrano	Puglia	LE	A	221102
2022-12-17	Ac0	300	X	Scorrano	Puglia	LE	A	221202
2022-12-22	Ac0	300	X	Scorrano	Puglia	LE	A	221203
2022-12-21	Jc4	300	X	Scorrano	Puglia	LE	J	221203
2022-12-22	Ac0	300	X	Scorrano	Puglia	LE	A	221203
2022-12-03	Ac0	300	X	Scorrano	Puglia	LE	A	221201
2022-12-14	Jc1	300	X	Scorrano	Puglia	LE	J	221202
2022-11-16	Jc1	300	X	Scorrano	Puglia	LE	J	221102
2022-11-19	Jc0	300	X	Scorrano	Puglia	LE	J	221102
2022-12-18	Jc1	300	X	Scorrano	Puglia	LE	J	221202
2023-01-07	Jc1	300	X	Scorrano	Puglia	LE	J	230101
2022-11-13	Jc1	300	X	Martina Franca	Puglia	TA	J	221102
2022-12-14	Jc1	300	X	Martina Franca	Puglia	TA	J	221202
2022-11-19	Ac0	300	X	Martina Franca	Puglia	TA	A	221102
2022-12-22	Jc4	300	X	Martina Franca	Puglia	TA	J	221203
2022-12-03	Jc4	300	X	Martina Franca	Puglia	TA	J	221201
2023-01-04	Jc1	300	X	Martina Franca	Puglia	TA	J	230101
2022-11-16	Ac0	300	X	Martina Franca	Puglia	TA	A	221102
2023-01-07	Ac0	300	X	Martina Franca	Puglia	TA	A	230101
2023-01-01	Ac0	300	M	Ruffano	Puglia	LE	A	230101
2022-12-31	Jc3	300	M	Ruffano	Puglia	LE	J	221203
2022-12-14	Jc4	270	F	Supersano	Puglia	LE	J	221202
2022-11-23	Jc4	300	M	Giurdignano	Puglia	LE	J	221103
2022-12-07	Jc4	305	X	Cutrofiano	Puglia	LE	J	221201
2022-12-07	Jc1	315	X	Cutrofiano	Puglia	LE	J	221201
2022-12-14	Jc1	280	X	Cutrofiano	Puglia	LE	J	221202
2022-12-25	Jc0	300	X	Specchia	Puglia	LE	J	221203
2022-12-21	Jc4	320	X	Cutrofiano	Puglia	LE	J	221203
2022-11-19	Jc1	310	X	Ugento	Puglia	LE	J	221102
2022-11-19	Jc1	340	X	Supersano	Puglia	LE	J	221102
2022-12-21	Jc0	270	X	Miggiano	Puglia	LE	J	221203
2022-12-07	Ac0	300	X	Miggiano	Puglia	LE	A	221201
2022-12-10	Jc0	330	X	Ruffano	Puglia	LE	J	221201
2022-11-27	Jc1	300	M	Ruffano	Puglia	LE	J	221103
2022-11-30	Jc0	300	X	Ruffano	Puglia	LE	J	221103
2022-11-30	Jc0	270	X	Ruffano	Puglia	LE	J	221103
2022-12-04	An+Xc1	300	X	Ruffano	Puglia	LE	A	221201
2022-12-04	An+Xc1	270	X	Ruffano	Puglia	LE	A	221201
2022-12-07	Jc4	280	F	Ruffano	Puglia	LE	J	221201
2022-11-12	Jc0	310	X	Lecce	Puglia	LE	J	221102
2022-11-30	Jc0	305	M	Latiano	Puglia	BR	J	221103
2022-11-19	Jc4	340	X	Ugento	Puglia	LE	J	221102
2022-11-09	Jc3	330	X	Cutrofiano	Puglia	LE	J	221101
2022-11-23	Jc0	290	X	Cutrofiano	Puglia	LE	J	221103
2023-01-07	Jc1	310	X	Cutrofiano	Puglia	LE	J	230101
2023-01-11	Jc1	340	X	Supersano	Puglia	LE	J	230102
2022-12-31	Jc0	305	F	Brindisi	Puglia	BR	J	221203
2022-12-07	Jc2	280	X	Ruffano	Puglia	LE	J	221201
2022-12-25	Jc4	300	X	Cutrofiano	Puglia	LE	J	221203
2022-12-21	Jc0	300	X	Cutrofiano	Puglia	LE	J	221203
2022-12-14	Jc0	280	X	Presicce	Puglia	LE	J	221202
2022-12-07	Ac0	310	X	Cutrofiano	Puglia	LE	A	221201
2022-12-07	Jc1	300	X	Ugento	Puglia	LE	J	221201
2022-12-10	Jc0	315	F	Latiano	Puglia	BR	J	221201
2022-12-04	Jc0	305	F	Latiano	Puglia	BR	J	221201
2022-12-24	Jc0	310	X	Otranto	Puglia	LE	J	221203
2022-12-07	Jc0	320	X	Arnesano	Puglia	LE	J	221201
2022-12-14	Jc0	315	X	Carmiano	Puglia	LE	J	221202
2022-11-26	Jc0	315	X	Carmiano	Puglia	LE	J	221103
2022-11-27	Jc0	300	M	Ceglie Messapica	Puglia	BR	J	221103
2022-11-27	Jc1	310	F	Ceglie Messapica	Puglia	BR	J	221103
2022-12-17	Jc4	300	F	Ceglie Messapica	Puglia	BR	J	221202
2022-12-21	Jc0	300	M	Ceglie Messapica	Puglia	BR	J	221203
2022-12-21	Jc2	305	F	Ceglie Messapica	Puglia	BR	J	221203
2022-11-17	Jc4	310	F	Brindisi	Puglia	BR	J	221102
2022-11-05	Jc0	300	M	Brindisi	Puglia	BR	J	221101
2022-11-05	Jc0	315	F	Brindisi	Puglia	BR	J	221101
2023-01-11	Jc4	315	M	Latiano	Puglia	BR	J	230102
2022-12-07	Jc1	300	X	Lecce	Puglia	LE	J	221201
2022-11-13	Jc4	311	F	Melendugno	Puglia	LE	J	221102
2022-12-07	An+Xc2	315	M	Melendugno	Puglia	LE	A	221201
2022-10-23	Jc4	300	X	Taviano	Puglia	LE	J	221003
2022-10-27	Jc1	300	X	Taviano	Puglia	LE	J	221003
2022-11-05	Jc0	310	X	Otranto	Puglia	LE	J	221101
2022-11-17	Jc1	285	X	Otranto	Puglia	LE	J	221102
2022-11-27	Jc0	290	X	Taviano	Puglia	LE	J	221103
2022-12-07	Jc4	305	X	Otranto	Puglia	LE	J	221201
2022-12-14	Jc0	295	X	Maglie	Puglia	LE	J	221202
2022-12-24	Jc4	290	X	Gallipoli	Puglia	LE	J	221203
2023-01-11	Ac0	305	X	Maglie	Puglia	LE	A	230102
2022-11-05	Jc4	305	X	Gallipoli	Puglia	LE	J	221101
2022-11-17	Jc0	305	X	Maglie	Puglia	LE	J	221102
2022-12-21	Jc0	295	X	Gallipoli	Puglia	LE	J	221203
2022-11-13	Jc4	305	F	Melendugno	Puglia	LE	J	221102
2022-11-13	Jc0	306	F	Melendugno	Puglia	LE	J	221102
2023-01-15	Jc2	260	F	Melendugno	Puglia	LE	J	230102
2022-11-17	Ac0	310	X	Taviano	Puglia	LE	A	221102
2022-12-21	Jc1	315	X	Otranto	Puglia	LE	J	221203
2023-01-11	Jc1	290	X	Maglie	Puglia	LE	J	230102
2023-01-18	Jc4	300	X	Otranto	Puglia	LE	J	230102
2022-10-23	Jc3	310	X	Maglie	Puglia	LE	J	221003
2022-10-27	Jc0	285	X	Otranto	Puglia	LE	J	221003
2022-11-05	Ac0	300	X	Maglie	Puglia	LE	A	221101
2022-11-17	Jc3	295	X	Taviano	Puglia	LE	J	221102
2022-12-07	Jc0	305	X	Gallipoli	Puglia	LE	J	221201
2022-12-21	Jc1	310	X	Gallipoli	Puglia	LE	J	221203
2022-12-24	Jc4	295	X	Taviano	Puglia	LE	J	221203
2022-11-05	Jc2	315	X	Otranto	Puglia	LE	J	221101
2023-01-04	Jc4	285	X	Maglie	Puglia	LE	J	230101
2022-12-07	Jc3	300	X	Otranto	Puglia	LE	J	221201
2022-11-17	Jc4	300	X	Otranto	Puglia	LE	J	221102
2022-12-24	Jc4	310	X	Gallipoli	Puglia	LE	J	221203
2022-11-27	Jc4	300	X	Taviano	Puglia	LE	J	221103
2022-12-24	Jc3	305	X	Gallipoli	Puglia	LE	J	221203
2022-11-27	Jc1	295	X	Gallipoli	Puglia	LE	J	221103
2022-11-09	Jc1	270	M	Taviano	Puglia	LE	J	221101
2022-11-12	An+Xc1	250	F	Tuglie	Puglia	LE	A	221102
2022-12-24	Jc4	280	F	Neviano	Puglia	LE	J	221203
2022-11-19	Jc2	290	M	Alezio	Puglia	LE	J	221102
2022-11-16	Jc1	250	F	Taviano	Puglia	LE	J	221102
2022-10-22	Ac0	296	M	Lecce	Puglia	LE	A	221003
2022-10-29	Jc4	296	M	Lecce	Puglia	LE	J	221003
2022-10-22	Jc1	303	F	Lecce	Puglia	LE	J	221003
2022-10-26	Ac0	308	F	Lecce	Puglia	LE	A	221003
2022-10-26	Jc1	311	M	Lecce	Puglia	LE	J	221003
2022-10-29	Jc1	318	F	Lecce	Puglia	LE	J	221003
2022-11-02	Jc1	317	F	Lecce	Puglia	LE	J	221101
2022-11-02	Jc1	309	M	Lecce	Puglia	LE	J	221101
2022-11-05	Ac0	322	F	Lecce	Puglia	LE	A	221101
2022-11-05	Ac0	292	M	Lecce	Puglia	LE	A	221101
2022-11-09	Jc1	292	F	Lecce	Puglia	LE	J	221101
2022-11-13	Jc4	318	F	Lecce	Puglia	LE	J	221102
2022-11-20	Jc3	289	M	Lecce	Puglia	LE	J	221102
2022-11-06	Jc0	301	F	Lecce	Puglia	LE	J	221101
2022-11-06	Jc4	321	M	Lecce	Puglia	LE	J	221101
2022-11-19	Jc1	325	M	Lecce	Puglia	LE	J	221102
2022-11-30	Ac0	292	F	Lecce	Puglia	LE	A	221103
2022-11-29	Jc4	314	F	Lecce	Puglia	LE	J	221103
2022-11-12	Ac0	310	M	Lecce	Puglia	LE	A	221102
2022-12-04	An+Xc3	303	F	Lecce	Puglia	LE	A	221201
2022-12-03	Jc1	318	M	Lecce	Puglia	LE	J	221201
2022-12-10	Ac0	298	F	Lecce	Puglia	LE	A	221201
2022-12-07	Jc0	319	M	Lecce	Puglia	LE	J	221201
2022-12-17	Jc0	289	M	Lecce	Puglia	LE	J	221202
2022-12-28	Jc1	309	F	Lecce	Puglia	LE	J	221203
2022-12-18	Jc1	321	F	Lecce	Puglia	LE	J	221202
2022-12-21	Jc0	300	M	Lecce	Puglia	LE	J	221203
2022-12-31	Jc4	330	M	Lecce	Puglia	LE	J	221203
2023-01-07	Jc0	305	M	Lecce	Puglia	LE	J	230101
2023-01-11	Jc1	310	M	Lecce	Puglia	LE	J	230102
2023-01-15	Jc4	290	F	Lecce	Puglia	LE	J	230102
2022-11-26	Jc1	270	X	Leverano	Puglia	LE	J	221103
2022-11-23	Ac0	245	X	Leverano	Puglia	LE	A	221103
2022-11-13	Jc4	265	X	Nardò	Puglia	LE	J	221102
2022-11-20	Jc4	285	X	Montesano Salentino	Puglia	LE	J	221102
2022-11-20	Jc1	255	X	Montesano Salentino	Puglia	LE	J	221102
2022-11-23	Jc4	290	X	Leverano	Puglia	LE	J	221103
2022-11-03	Jc2	275	X	Leverano	Puglia	LE	J	221101
2022-11-03	Jc3	255	X	Leverano	Puglia	LE	J	221101
2022-11-09	Jc0	290	M	Lecce	Puglia	LE	J	221101
2022-11-03	Jc1	300	F	Lecce	Puglia	LE	J	221101
2022-12-12	An+Xc1	300	M	Lecce	Puglia	LE	A	221202
2023-01-02	Jc1	270	M	Andrano	Puglia	LE	J	230101
2022-12-12	Ac0	310	F	Lecce	Puglia	LE	A	221202
2022-12-18	Jc4	300	M	Lecce	Puglia	LE	J	221202
2022-11-13	Jc1	310	F	Lecce	Puglia	LE	J	221102
2022-11-13	Jc4	300	F	Lecce	Puglia	LE	J	221102
2022-12-21	Jc4	310	F	Lecce	Puglia	LE	J	221203
2023-01-07	Jc4	300	M	Lecce	Puglia	LE	J	230101
2023-01-02	Jc1	310	F	Lecce	Puglia	LE	J	230101
2023-01-05	Jc1	257	M	Trepuzzi	Puglia	LE	J	230101
2022-12-21	Jc3	314	F	Trepuzzi	Puglia	LE	J	221203
2022-11-23	Jc4	305	F	Trepuzzi	Puglia	LE	J	221103
2022-12-17	An+1c2	300	X	Lecce	Puglia	LE	A	221202
2022-12-07	Jc4	290	X	Lecce	Puglia	LE	J	221201
2022-12-11	Jc1	300	X	Lecce	Puglia	LE	J	221202
2022-11-20	Jc4	300	X	Lecce	Puglia	LE	J	221102
2022-11-20	Ac0	310	X	Lecce	Puglia	LE	A	221102
2022-11-02	Jc2	300	X	Lecce	Puglia	LE	J	221101
2022-11-09	Jc3	280	X	Lecce	Puglia	LE	J	221101
