# Supplementary material for: Seasonal Trends in the Abundance of Eurasian Woodcock Populations Monitored Using “Beccapp” in Apulia, and the Age Structure of Shot Birds
Source: Animals (Basel). 2026 May 8;16(10):1442. doi: 10.3390/ani16101442 (PMC13203412; doi:10.3390/ani16101442)
Supplement: Supplementary file 1 [file animals-16-01442-s001.zip › S2_ ICA export 2024-25.xlsx]

## Sheet: Foglio1
Number	Date	Decade	Meeting	Hunting	Duration	Partecipants	Dogs	Location	Province	regione	Altitude	Temperature	Woods	ICA	ICAC	ICAO	ICAPC
564	2024-10-16	2410-02	0	0	02:30:00	1	2	Accadia	Foggia	Puglia	>500-1000	>10-15	deciduous forest	0	0	0	0
565	2024-10-16	2410-02	1	0	03:00:00	1	2	San Giovanni Rotondo	Foggia	Puglia	>500-1000	>10-15	deciduous forest	1.167	0.583	1.167	0.583
738	2024-10-19	2410-02	1	0	02:30:00	1	2	Accadia	Foggia	Puglia	>500-1000	>10-15	Bush	1.4	0.7	1.4	0.7
739	2024-10-19	2410-02	0	0	03:00:00	1	2	San Giovanni Rotondo	Foggia	Puglia	>500-1000	>15	deciduous forest	0	0	0	0
740	2024-10-19	2410-02	0	0	03:00:00	1	2	Lecce	Lecce	Puglia	0-500	>15	Bush	0	0	0	0
929	2024-10-20	2410-02	0	0	03:00:00	1	2	Accadia	Foggia	Puglia	>500-1000	>10-15	Bush	0	0	0	0
930	2024-10-20	2410-02	0	0	03:00:00	1	2	San Giovanni Rotondo	Foggia	Puglia	>500-1000	>10-15	deciduous forest	0	0	0	0
931	2024-10-20	2410-02	0	0	02:00:00	1	1	Supersano	Lecce	Puglia	0-500	>15	Bush	0	0	0	0
1176	2024-10-23	2410-03	1	0	04:00:00	1	3	San Giovanni Rotondo	Foggia	Puglia	>500-1000	>15	deciduous forest	0.875	0.292	0.875	0.292
1455	2024-10-26	2410-03	0	0	03:00:00	1	4	San Giovanni Rotondo	Foggia	Puglia	>500-1000	>10-15	deciduous forest	0	0	0	0
1456	2024-10-26	2410-03	1	0	04:00:00	1	3	San Giovanni Rotondo	Foggia	Puglia	>500-1000	>10-15	deciduous forest	0.875	0.292	0.875	0.292
1739	2024-10-27	2410-03	2	1	02:30:00	2	3	Anzano di Puglia	Foggia	Puglia	>500-1000	>10-15	deciduous forest	2.8	0.933	1.4	0.467
1740	2024-10-27	2410-03	2	0	02:00:00	2	3	Monteleone di Puglia	Foggia	Puglia	>500-1000	>15	deciduous forest	3.5	1.167	1.75	0.583
1741	2024-10-27	2410-03	1	1	03:30:00	1	4	San Giovanni Rotondo	Foggia	Puglia	>500-1000	>15	deciduous forest	1	0.25	1	0.25
1742	2024-10-27	2410-03	1	0	04:30:00	1	3	San Giovanni Rotondo	Foggia	Puglia	>500-1000	>10-15	deciduous forest	0.778	0.259	0.778	0.259
1743	2024-10-27	2410-03	0	0	02:00:00	1	2	Martina Franca	Taranto	Puglia	>500-1000	>10-15	Bush	0	0	0	0
1744	2024-10-27	2410-03	0	0	04:00:00	1	4	Melendugno	Lecce	Puglia	0-500	>15	deciduous forest	0	0	0	0
1930	2024-10-28	2410-03	1	0	04:00:00	2	3	Lecce	Lecce	Puglia	0-500	<0	deciduous forest	0.875	0.292	0.438	0.146
2082	2024-10-30	2410-03	2	0	04:00:00	1	3	San Giovanni Rotondo	Foggia	Puglia	>500-1000	>10-15	deciduous forest	1.75	0.583	1.75	0.583
2083	2024-10-30	2410-03	0	0	02:00:00	1	2	Carpignano Salentino	Lecce	Puglia	0-500	>10-15	deciduous forest	0	0	0	0
2084	2024-10-30	2410-03	1	1	02:00:00	1	2	Melendugno	Lecce	Puglia	0-500	>15	deciduous forest	1.75	0.875	1.75	0.875
2085	2024-10-30	2410-03	0	0	04:50:00	1	2	Palmariggi	Lecce	Puglia	0-500	>15	conifer forest	0	0	0	0
2217	2024-10-31	2410-04	1	0	02:30:00	2	4	Anzano di Puglia	Foggia	Puglia	>500-1000	>5-10	deciduous forest	1.4	0.35	0.7	0.175
2218	2024-10-31	2410-04	1	1	04:00:00	1	2	Lecce	Lecce	Puglia	0-500	>10-15	deciduous forest	0.875	0.438	0.875	0.438
2467	2024-11-02	2411-01	0	0	02:30:00	2	3	Anzano di Puglia	Foggia	Puglia	>500-1000	>15	deciduous forest	0	0	0	0
2468	2024-11-02	2411-01	0	0	02:00:00	2	3	Monteleone di Puglia	Foggia	Puglia	>500-1000	>15	Bush	0	0	0	0
2469	2024-11-02	2411-01	0	0	04:30:00	1	3	San Giovanni Rotondo	Foggia	Puglia	>500-1000	>10-15	deciduous forest	0	0	0	0
2470	2024-11-02	2411-01	1	0	04:30:00	1	3	San Giovanni Rotondo	Foggia	Puglia	>500-1000	>10-15	deciduous forest	0.778	0.259	0.778	0.259
2471	2024-11-02	2411-01	1	0	02:00:00	1	1	Noci	Bari	Puglia	0-500	<0	deciduous forest	1.75	1.75	1.75	1.75
2472	2024-11-02	2411-01	1	0	04:00:00	1	2	Martina Franca	Taranto	Puglia	0-500	>10-15	deciduous forest	0.875	0.438	0.875	0.438
2473	2024-11-02	2411-01	0	0	02:00:00	1	1	Cutrofiano	Lecce	Puglia	0-500	>15	Bush	0	0	0	0
2474	2024-11-02	2411-01	0	0	01:30:00	1	2	Lecce	Lecce	Puglia	0-500	>15	Bush	0	0	0	0
2475	2024-11-02	2411-01	2	1	04:00:00	2	2	Lecce	Lecce	Puglia	0-500	<0	deciduous forest	1.75	0.875	0.875	0.438
2476	2024-11-02	2411-01	0	0	02:15:00	1	1	Melendugno	Lecce	Puglia	0-500	>15	Bush	0	0	0	0
2477	2024-11-02	2411-01	1	0	02:00:00	1	2	Melendugno	Lecce	Puglia	0-500	>15	deciduous forest	1.75	0.875	1.75	0.875
2478	2024-11-02	2411-01	3	0	03:00:00	1	1	Nociglia	Lecce	Puglia	0-500	>15	Bush	3.5	3.5	3.5	3.5
2795	2024-11-03	2411-01	2	1	02:45:00	2	3	Anzano di Puglia	Foggia	Puglia	>500-1000	>15	deciduous forest	2.545	0.848	1.273	0.424
2796	2024-11-03	2411-01	2	1	02:00:00	2	3	Monteleone di Puglia	Foggia	Puglia	>500-1000	>10-15	deciduous forest	3.5	1.167	1.75	0.583
2797	2024-11-03	2411-01	2	0	02:30:00	1	2	Panni	Foggia	Puglia	>500-1000	>5-10	deciduous forest	2.8	1.4	2.8	1.4
2798	2024-11-03	2411-01	2	1	04:30:00	2	3	San Giovanni Rotondo	Foggia	Puglia	>500-1000	>10-15	deciduous forest	1.556	0.519	0.778	0.259
2799	2024-11-03	2411-01	2	1	04:30:00	2	3	San Giovanni Rotondo	Foggia	Puglia	>500-1000	>10-15	deciduous forest	1.556	0.519	0.778	0.259
2800	2024-11-03	2411-01	2	1	04:00:00	1	3	San Giovanni Rotondo	Foggia	Puglia	>500-1000	>10-15	deciduous forest	1.75	0.583	1.75	0.583
2801	2024-11-03	2411-01	1	0	02:30:00	1	2	Mottola	Taranto	Puglia	0-500	<0	deciduous forest	1.4	0.7	1.4	0.7
2802	2024-11-03	2411-01	0	0	02:00:00	1	2	San Donaci	Brindisi	Puglia	0-500	<0	deciduous forest	0	0	0	0
2803	2024-11-03	2411-01	0	0	01:30:00	1	2	Lecce	Lecce	Puglia	0-500	>15	Bush	0	0	0	0
2804	2024-11-03	2411-01	3	1	04:00:00	2	3	Lecce	Lecce	Puglia	0-500	<0	deciduous forest	2.625	0.875	1.313	0.438
2805	2024-11-03	2411-01	2	1	04:00:00	2	3	Lecce	Lecce	Puglia	0-500	>10-15	deciduous forest	1.75	0.583	0.875	0.292
2806	2024-11-03	2411-01	0	0	04:50:00	2	4	Melendugno	Lecce	Puglia	0-500	>15	Bush	0	0	0	0
2807	2024-11-03	2411-01	1	0	03:00:00	1	2	Melendugno	Lecce	Puglia	0-500	>15	deciduous forest	1.167	0.583	1.167	0.583
2808	2024-11-03	2411-01	1	0	04:00:00	1	4	Melendugno	Lecce	Puglia	0-500	>15	deciduous forest	0.875	0.219	0.875	0.219
2809	2024-11-03	2411-01	3	0	03:00:00	1	1	Nociglia	Lecce	Puglia	0-500	>15	Bush	3.5	3.5	3.5	3.5
2810	2024-11-03	2411-01	1	1	02:00:00	1	1	Specchia	Lecce	Puglia	0-500	>15	Bush	1.75	1.75	1.75	1.75
3007	2024-11-04	2411-01	1	1	03:00:00	1	3	San Pancrazio Salentino	Brindisi	Puglia	0-500	<0	deciduous forest	1.167	0.389	1.167	0.389
3008	2024-11-04	2411-01	1	1	03:00:00	2	3	Lecce	Lecce	Puglia	0-500	>10-15	deciduous forest	1.167	0.389	0.583	0.194
3187	2024-11-06	2411-01	2	0	03:30:00	1	2	San Giovanni Rotondo	Foggia	Puglia	>500-1000	>10-15	deciduous forest	2	1	2	1
3188	2024-11-06	2411-01	1	0	05:00:00	1	2	San Giovanni Rotondo	Foggia	Puglia	>500-1000	>10-15	deciduous forest	0.7	0.35	0.7	0.35
3189	2024-11-06	2411-01	1	0	05:00:00	1	3	San Giovanni Rotondo	Foggia	Puglia	>500-1000	>10-15	deciduous forest	0.7	0.233	0.7	0.233
3190	2024-11-06	2411-01	2	1	04:00:00	1	2	Martina Franca	Taranto	Puglia	>500-1000	>10-15	conifer forest	1.75	0.875	1.75	0.875
3191	2024-11-06	2411-01	2	1	03:30:00	1	2	Martina Franca	Taranto	Puglia	0-500	<0	deciduous forest	2	1	2	1
3192	2024-11-06	2411-01	1	1	03:00:00	1	1	Brindisi	Brindisi	Puglia	0-500	<0	deciduous forest	1.167	1.167	1.167	1.167
3193	2024-11-06	2411-01	3	2	03:00:00	2	4	Carpignano Salentino	Lecce	Puglia	0-500	>10-15	deciduous forest	3.5	0.875	1.75	0.438
3194	2024-11-06	2411-01	1	0	03:00:00	1	1	Cutrofiano	Lecce	Puglia	0-500	>15	Bush	1.167	1.167	1.167	1.167
3195	2024-11-06	2411-01	3	0	04:00:00	1	2	Melendugno	Lecce	Puglia	0-500	>15	deciduous forest	2.625	1.313	2.625	1.313
3196	2024-11-06	2411-01	0	0	03:00:00	1	4	Melendugno	Lecce	Puglia	0-500	>15	deciduous forest	0	0	0	0
3197	2024-11-06	2411-01	3	1	06:15:00	1	2	Muro Leccese	Lecce	Puglia	0-500	>15	conifer forest	1.68	0.84	1.68	0.84
3198	2024-11-06	2411-01	1	0	03:30:00	1	2	Poggiardo	Lecce	Puglia	0-500	>10-15	Bush	1	0.5	1	0.5
3199	2024-11-06	2411-01	2	0	03:00:00	1	1	San Cassiano	Lecce	Puglia	0-500	>10-15	Bush	2.333	2.333	2.333	2.333
3403	2024-11-07	2411-01	1	1	02:00:00	1	1	Cutrofiano	Lecce	Puglia	0-500	>15	Bush	1.75	1.75	1.75	1.75
3404	2024-11-07	2411-01	1	0	02:00:00	1	1	Maglie	Lecce	Puglia	0-500	>15	deciduous forest	1.75	1.75	1.75	1.75
3405	2024-11-07	2411-01	1	1	04:35:00	1	2	Muro Leccese	Lecce	Puglia	0-500	>15	conifer forest	0.764	0.382	0.764	0.382
3702	2024-11-09	2411-01	1	0	02:00:00	2	4	Anzano di Puglia	Foggia	Puglia	>500-1000	>15	deciduous forest	1.75	0.438	0.875	0.219
3703	2024-11-09	2411-01	3	1	05:00:00	1	2	Monteleone di Puglia	Foggia	Puglia	>1000-1500	<0	deciduous forest	2.1	1.05	2.1	1.05
3704	2024-11-09	2411-01	1	0	02:00:00	2	4	Monteleone di Puglia	Foggia	Puglia	>500-1000	>10-15	Bush	1.75	0.438	0.875	0.219
3705	2024-11-09	2411-01	2	1	04:30:00	1	2	San Giovanni Rotondo	Foggia	Puglia	>500-1000	>10-15	deciduous forest	1.556	0.778	1.556	0.778
3706	2024-11-09	2411-01	2	0	05:00:00	1	3	San Giovanni Rotondo	Foggia	Puglia	>500-1000	>10-15	deciduous forest	1.4	0.467	1.4	0.467
3707	2024-11-09	2411-01	1	0	02:00:00	2	3	Noci	Bari	Puglia	0-500	>5-10	deciduous forest	1.75	0.583	0.875	0.292
3708	2024-11-09	2411-01	2	0	04:00:00	1	2	Martina Franca	Taranto	Puglia	>500-1000	>10-15	conifer forest	1.75	0.875	1.75	0.875
3709	2024-11-09	2411-01	1	1	02:00:00	1	1	Martina Franca	Taranto	Puglia	0-500	>15	deciduous forest	1.75	1.75	1.75	1.75
3710	2024-11-09	2411-01	1	0	03:30:00	1	2	Martina Franca	Taranto	Puglia	0-500	<0	deciduous forest	1	0.5	1	0.5
3711	2024-11-09	2411-01	1	0	02:00:00	1	1	Ceglie Messapica	Brindisi	Puglia	0-500	>15	deciduous forest	1.75	1.75	1.75	1.75
3712	2024-11-09	2411-01	1	0	03:45:00	2	4	Carpignano Salentino	Lecce	Puglia	0-500	>15	conifer forest	0.933	0.233	0.467	0.117
3713	2024-11-09	2411-01	1	0	02:00:00	2	2	Lecce	Lecce	Puglia	0-500	<0	deciduous forest	1.75	0.875	0.875	0.438
3714	2024-11-09	2411-01	2	1	03:00:00	2	3	Lecce	Lecce	Puglia	0-500	>10-15	deciduous forest	2.333	0.778	1.167	0.389
3715	2024-11-09	2411-01	0	0	03:00:00	2	1	Maglie	Lecce	Puglia	0-500	>15	deciduous forest	0	0	0	0
3716	2024-11-09	2411-01	1	0	04:00:00	1	4	Melendugno	Lecce	Puglia	0-500	>10-15	deciduous forest	0.875	0.219	0.875	0.219
3717	2024-11-09	2411-01	2	0	04:00:00	2	3	Otranto	Lecce	Puglia	0-500	>15	deciduous forest	1.75	0.583	0.875	0.292
3718	2024-11-09	2411-01	1	0	03:30:00	1	3	Poggiardo	Lecce	Puglia	0-500	>10-15	Bush	1	0.333	1	0.333
3719	2024-11-09	2411-01	1	0	03:00:00	1	2	Ruffano	Lecce	Puglia	0-500	>15	Bush	1.167	0.583	1.167	0.583
3720	2024-11-09	2411-01	3	1	05:00:00	1	1	Surano	Lecce	Puglia	0-500	>15	Bush	2.1	2.1	2.1	2.1
3721	2024-11-09	2411-01	1	1	02:30:00	1	1	Uggiano la Chiesa	Lecce	Puglia	0-500	>10-15	Bush	1.4	1.4	1.4	1.4
4101	2024-11-10	2411-01	2	1	03:45:00	2	3	Anzano di Puglia	Foggia	Puglia	>500-1000	<0	deciduous forest	1.867	0.622	0.933	0.311
4102	2024-11-10	2411-01	2	0	03:00:00	1	2	Monteleone di Puglia	Foggia	Puglia	>1000-1500	>5-10	deciduous forest	2.333	1.167	2.333	1.167
4103	2024-11-10	2411-01	2	1	04:30:00	1	2	San Giovanni Rotondo	Foggia	Puglia	>500-1000	>10-15	deciduous forest	1.556	0.778	1.556	0.778
4104	2024-11-10	2411-01	2	0	04:00:00	1	3	San Giovanni Rotondo	Foggia	Puglia	>500-1000	>10-15	deciduous forest	1.75	0.583	1.75	0.583
4105	2024-11-10	2411-01	2	1	03:30:00	1	2	Noci	Bari	Puglia	0-500	<0	deciduous forest	2	1	2	1
4106	2024-11-10	2411-01	3	1	03:30:00	1	1	Martina Franca	Taranto	Puglia	0-500	>15	deciduous forest	3	3	3	3
4107	2024-11-10	2411-01	2	1	03:05:00	2	1	Martina Franca	Taranto	Puglia	0-500	>10-15	deciduous forest	2.27	2.27	1.135	1.135
4108	2024-11-10	2411-01	1	0	02:00:00	1	1	Ceglie Messapica	Brindisi	Puglia	0-500	>15	deciduous forest	1.75	1.75	1.75	1.75
4109	2024-11-10	2411-01	1	1	03:00:00	3	6	Cannole	Lecce	Puglia	0-500	>10-15	deciduous forest	1.167	0.194	0.389	0.065
4110	2024-11-10	2411-01	1	0	04:00:00	2	3	Carpignano Salentino	Lecce	Puglia	0-500	>15	deciduous forest	0.875	0.292	0.438	0.146
4111	2024-11-10	2411-01	2	1	04:00:00	2	3	Lecce	Lecce	Puglia	0-500	<0	deciduous forest	1.75	0.583	0.875	0.292
4112	2024-11-10	2411-01	2	0	04:00:00	1	2	Melendugno	Lecce	Puglia	0-500	>15	deciduous forest	1.75	0.875	1.75	0.875
4113	2024-11-10	2411-01	2	0	04:00:00	1	4	Melendugno	Lecce	Puglia	0-500	>10-15	deciduous forest	1.75	0.438	1.75	0.438
4114	2024-11-10	2411-01	3	0	03:00:00	1	2	Ruffano	Lecce	Puglia	0-500	>15	Bush	3.5	1.75	3.5	1.75
4115	2024-11-10	2411-01	5	0	04:00:00	2	4	Ruffano	Lecce	Puglia	0-500	>15	Bush	4.375	1.094	2.188	0.547
4116	2024-11-10	2411-01	0	0	03:00:00	1	1	Santa Cesarea Terme	Lecce	Puglia	0-500	>10-15	Bush	0	0	0	0
4117	2024-11-10	2411-01	0	0	02:00:00	2	2	Trepuzzi	Lecce	Puglia	0-500	>15	Bush	0	0	0	0
4374	2024-11-11	2411-02	2	1	07:00:00	1	1	Gioia del Colle	Bari	Puglia	0-500	>10-15	deciduous forest	1	1	1	1
4375	2024-11-11	2411-02	2	1	04:00:00	1	2	Lecce	Lecce	Puglia	0-500	>10-15	Bush	1.75	0.875	1.75	0.875
4584	2024-11-13	2411-02	1	0	02:00:00	1	2	Monteleone di Puglia	Foggia	Puglia	>500-1000	>5-10	deciduous forest	1.75	0.875	1.75	0.875
4585	2024-11-13	2411-02	2	0	06:30:00	1	2	San Giovanni Rotondo	Foggia	Puglia	>500-1000	>10-15	deciduous forest	1.077	0.538	1.077	0.538
4586	2024-11-13	2411-02	3	0	05:00:00	1	3	San Giovanni Rotondo	Foggia	Puglia	>500-1000	>10-15	deciduous forest	2.1	0.7	2.1	0.7
4587	2024-11-13	2411-02	4	3	07:00:00	2	1	Gioia del Colle	Bari	Puglia	0-500	>10-15	deciduous forest	2	2	1	1
4588	2024-11-13	2411-02	1	0	04:00:00	1	1	Mottola	Taranto	Puglia	0-500	>10-15	deciduous forest	0.875	0.875	0.875	0.875
4589	2024-11-13	2411-02	3	1	03:30:00	1	2	Mottola	Taranto	Puglia	0-500	<0	deciduous forest	3	1.5	3	1.5
4590	2024-11-13	2411-02	0	0	02:00:00	1	1	Alezio	Lecce	Puglia	0-500	>10-15	Bush	0	0	0	0
4591	2024-11-13	2411-02	2	0	03:00:00	2	3	Cannole	Lecce	Puglia	0-500	>10-15	deciduous forest	2.333	0.778	1.167	0.389
4592	2024-11-13	2411-02	1	0	02:00:00	1	1	Cutrofiano	Lecce	Puglia	0-500	>15	Bush	1.75	1.75	1.75	1.75
4593	2024-11-13	2411-02	1	0	03:00:00	1	1	Giurdignano	Lecce	Puglia	0-500	>10-15	Bush	1.167	1.167	1.167	1.167
4594	2024-11-13	2411-02	2	1	04:00:00	1	2	Melendugno	Lecce	Puglia	0-500	>15	deciduous forest	1.75	0.875	1.75	0.875
4595	2024-11-13	2411-02	1	0	05:30:00	1	2	Palmariggi	Lecce	Puglia	0-500	>15	conifer forest	0.636	0.318	0.636	0.318
4596	2024-11-13	2411-02	0	0	06:00:00	2	4	Ruffano	Lecce	Puglia	0-500	>15	Bush	0	0	0	0
5089	2024-11-16	2411-02	3	1	03:30:00	2	3	Anzano di Puglia	Foggia	Puglia	>500-1000	<0	deciduous forest	3	1	1.5	0.5
5090	2024-11-16	2411-02	3	1	03:00:00	2	3	Monteleone di Puglia	Foggia	Puglia	>500-1000	>10-15	deciduous forest	3.5	1.167	1.75	0.583
5091	2024-11-16	2411-02	2	0	05:00:00	1	2	San Giovanni Rotondo	Foggia	Puglia	>500-1000	>5-10	deciduous forest	1.4	0.7	1.4	0.7
5092	2024-11-16	2411-02	3	0	04:30:00	1	3	San Giovanni Rotondo	Foggia	Puglia	>500-1000	>10-15	deciduous forest	2.333	0.778	2.333	0.778
5093	2024-11-16	2411-02	0	0	03:00:00	1	2	Martina Franca	Taranto	Puglia	>500-1000	>5-10	conifer forest	0	0	0	0
5094	2024-11-16	2411-02	1	0	04:00:00	1	1	Martina Franca	Taranto	Puglia	0-500	>5-10	deciduous forest	0.875	0.875	0.875	0.875
5095	2024-11-16	2411-02	2	0	03:30:00	1	2	Martina Franca	Taranto	Puglia	0-500	<0	deciduous forest	2	1	2	1
5096	2024-11-16	2411-02	3	0	04:00:00	2	2	Mottola	Taranto	Puglia	0-500	>10-15	deciduous forest	2.625	1.313	1.313	0.656
5097	2024-11-16	2411-02	1	1	03:00:00	1	2	San Pancrazio Salentino	Brindisi	Puglia	0-500	<0	deciduous forest	1.167	0.583	1.167	0.583
5098	2024-11-16	2411-02	0	0	03:00:00	2	4	Cannole	Lecce	Puglia	0-500	>10-15	deciduous forest	0	0	0	0
5099	2024-11-16	2411-02	1	1	02:00:00	1	2	Caprarica di Lecce	Lecce	Puglia	0-500	>15	Bush	1.75	0.875	1.75	0.875
5100	2024-11-16	2411-02	0	0	02:00:00	1	1	Gallipoli	Lecce	Puglia	0-500	>10-15	Bush	0	0	0	0
5101	2024-11-16	2411-02	1	0	03:30:00	1	1	Giurdignano	Lecce	Puglia	0-500	>10-15	Bush	1	1	1	1
5102	2024-11-16	2411-02	0	0	01:30:00	1	2	Lecce	Lecce	Puglia	0-500	>5-10	Bush	0	0	0	0
5103	2024-11-16	2411-02	0	0	03:00:00	1	2	Lecce	Lecce	Puglia	0-500	>10-15	Bush	0	0	0	0
5104	2024-11-16	2411-02	3	1	04:00:00	2	3	Lecce	Lecce	Puglia	0-500	<0	deciduous forest	2.625	0.875	1.313	0.438
5105	2024-11-16	2411-02	1	0	04:00:00	1	4	Melendugno	Lecce	Puglia	0-500	>10-15	deciduous forest	0.875	0.219	0.875	0.219
5106	2024-11-16	2411-02	1	0	04:50:00	1	2	Muro Leccese	Lecce	Puglia	0-500	>10-15	conifer forest	0.724	0.362	0.724	0.362
5107	2024-11-16	2411-02	2	2	05:00:00	2	4	Specchia	Lecce	Puglia	0-500	>10-15	conifer forest	1.4	0.35	0.7	0.175
5108	2024-11-16	2411-02	0	0	04:00:00	1	1	Supersano	Lecce	Puglia	0-500	>15	Bush	0	0	0	0
5481	2024-11-17	2411-02	7	2	04:30:00	2	3	Anzano di Puglia	Foggia	Puglia	>500-1000	>5-10	deciduous forest	5.444	1.815	2.722	0.907
5482	2024-11-17	2411-02	3	1	04:00:00	1	2	San Giovanni Rotondo	Foggia	Puglia	>500-1000	>5-10	deciduous forest	2.625	1.313	2.625	1.313
5483	2024-11-17	2411-02	3	0	05:00:00	1	3	San Giovanni Rotondo	Foggia	Puglia	>500-1000	>5-10	deciduous forest	2.1	0.7	2.1	0.7
5484	2024-11-17	2411-02	2	1	05:00:00	2	2	Noci	Bari	Puglia	0-500	>10-15	deciduous forest	1.4	0.7	0.7	0.35
5485	2024-11-17	2411-02	2	0	04:00:00	1	2	Martina Franca	Taranto	Puglia	>500-1000	>10-15	Bush	1.75	0.875	1.75	0.875
5486	2024-11-17	2411-02	4	1	05:00:00	1	2	Martina Franca	Taranto	Puglia	0-500	>5-10	deciduous forest	2.8	1.4	2.8	1.4
5487	2024-11-17	2411-02	2	0	03:30:00	1	2	Mottola	Taranto	Puglia	0-500	<0	deciduous forest	2	1	2	1
5488	2024-11-17	2411-02	1	1	03:00:00	1	2	San Pancrazio Salentino	Brindisi	Puglia	0-500	<0	deciduous forest	1.167	0.583	1.167	0.583
5489	2024-11-17	2411-02	1	1	03:00:00	2	4	Cannole	Lecce	Puglia	0-500	>10-15	deciduous forest	1.167	0.292	0.583	0.146
5490	2024-11-17	2411-02	0	0	04:00:00	2	3	Lecce	Lecce	Puglia	0-500	<0	deciduous forest	0	0	0	0
5491	2024-11-17	2411-02	3	1	04:00:00	1	2	Melendugno	Lecce	Puglia	0-500	>15	deciduous forest	2.625	1.313	2.625	1.313
5492	2024-11-17	2411-02	1	0	03:00:00	1	3	Melendugno	Lecce	Puglia	0-500	>15	Bush	1.167	0.389	1.167	0.389
5493	2024-11-17	2411-02	2	0	04:00:00	1	4	Melendugno	Lecce	Puglia	0-500	>10-15	deciduous forest	1.75	0.438	1.75	0.438
5494	2024-11-17	2411-02	3	2	06:15:00	2	4	Palmariggi	Lecce	Puglia	0-500	>15	conifer forest	1.68	0.42	0.84	0.21
5495	2024-11-17	2411-02	2	1	04:00:00	1	1	Supersano	Lecce	Puglia	0-500	>15	Bush	1.75	1.75	1.75	1.75
5496	2024-11-17	2411-02	0	0	01:30:00	1	1	Taviano	Lecce	Puglia	0-500	>10-15	conifer forest	0	0	0	0
5497	2024-11-17	2411-02	3	0	04:00:00	2	3	Tricase	Lecce	Puglia	0-500	>15	Bush	2.625	0.875	1.313	0.438
5888	2024-11-20	2411-02	1	0	05:30:00	1	2	San Giovanni Rotondo	Foggia	Puglia	>500-1000	>10-15	deciduous forest	0.636	0.318	0.636	0.318
5889	2024-11-20	2411-02	3	0	05:00:00	1	3	San Giovanni Rotondo	Foggia	Puglia	>500-1000	>5-10	deciduous forest	2.1	0.7	2.1	0.7
5890	2024-11-20	2411-02	2	1	04:00:00	1	2	Noci	Bari	Puglia	0-500	>5-10	deciduous forest	1.75	0.875	1.75	0.875
5891	2024-11-20	2411-02	0	0	02:00:00	1	1	Martina Franca	Taranto	Puglia	>500-1000	>10-15	deciduous forest	0	0	0	0
5892	2024-11-20	2411-02	1	0	04:00:00	1	2	Martina Franca	Taranto	Puglia	0-500	>5-10	deciduous forest	0.875	0.438	0.875	0.438
5893	2024-11-20	2411-02	1	1	02:00:00	1	1	Ceglie Messapica	Brindisi	Puglia	0-500	>10-15	deciduous forest	1.75	1.75	1.75	1.75
5894	2024-11-20	2411-02	2	1	06:00:00	1	2	Giurdignano	Lecce	Puglia	0-500	>15	Bush	1.167	0.583	1.167	0.583
5895	2024-11-20	2411-02	2	2	04:00:00	2	3	Lecce	Lecce	Puglia	0-500	>10-15	deciduous forest	1.75	0.583	0.875	0.292
5896	2024-11-20	2411-02	2	1	04:00:00	1	2	Melendugno	Lecce	Puglia	0-500	>15	deciduous forest	1.75	0.875	1.75	0.875
5897	2024-11-20	2411-02	1	1	05:30:00	1	2	Muro Leccese	Lecce	Puglia	0-500	>15	conifer forest	0.636	0.318	0.636	0.318
5898	2024-11-20	2411-02	0	0	04:00:00	1	1	Supersano	Lecce	Puglia	0-500	>15	Bush	0	0	0	0
5899	2024-11-20	2411-02	0	0	02:30:00	1	1	Uggiano la Chiesa	Lecce	Puglia	0-500	>10-15	Bush	0	0	0	0
6288	2024-11-23	2411-03	3	2	04:30:00	1	2	Cagnano Varano	Foggia	Puglia	0-500	0-5	deciduous forest	2.333	1.167	2.333	1.167
6289	2024-11-23	2411-03	3	1	03:00:00	1	2	Monteleone di Puglia	Foggia	Puglia	>500-1000	0-5	deciduous forest	3.5	1.75	3.5	1.75
6290	2024-11-23	2411-03	2	0	03:00:00	2	1	Monteleone di Puglia	Foggia	Puglia	>500-1000	>5-10	deciduous forest	2.333	2.333	1.167	1.167
6291	2024-11-23	2411-03	3	1	04:00:00	2	2	San Giovanni Rotondo	Foggia	Puglia	>500-1000	0-5	deciduous forest	2.625	1.313	1.313	0.656
6292	2024-11-23	2411-03	4	0	05:00:00	1	3	San Giovanni Rotondo	Foggia	Puglia	>500-1000	>5-10	deciduous forest	2.8	0.933	2.8	0.933
6293	2024-11-23	2411-03	4	0	04:30:00	2	2	Martina Franca	Taranto	Puglia	>500-1000	>5-10	conifer forest	3.111	1.556	1.556	0.778
6294	2024-11-23	2411-03	4	0	03:30:00	2	2	Martina Franca	Taranto	Puglia	0-500	>5-10	deciduous forest	4	2	2	1
6295	2024-11-23	2411-03	4	3	04:30:00	2	2	Mottola	Taranto	Puglia	0-500	>5-10	deciduous forest	3.111	1.556	1.556	0.778
6296	2024-11-23	2411-03	2	0	02:00:00	2	2	Carpignano Salentino	Lecce	Puglia	0-500	>10-15	deciduous forest	3.5	1.75	1.75	0.875
6297	2024-11-23	2411-03	2	0	02:30:00	1	1	Giurdignano	Lecce	Puglia	0-500	>5-10	Bush	2.8	2.8	2.8	2.8
6298	2024-11-23	2411-03	0	0	02:00:00	2	3	Lecce	Lecce	Puglia	0-500	>10-15	Bush	0	0	0	0
6299	2024-11-23	2411-03	3	2	04:00:00	2	3	Lecce	Lecce	Puglia	0-500	<0	deciduous forest	2.625	0.875	1.313	0.438
6300	2024-11-23	2411-03	3	0	04:00:00	1	2	Miggiano	Lecce	Puglia	0-500	>10-15	Bush	2.625	1.313	2.625	1.313
6301	2024-11-23	2411-03	0	0	04:50:00	1	2	Muro Leccese	Lecce	Puglia	0-500	>10-15	conifer forest	0	0	0	0
6302	2024-11-23	2411-03	2	0	04:00:00	1	1	Specchia	Lecce	Puglia	0-500	>10-15	Bush	1.75	1.75	1.75	1.75
6303	2024-11-23	2411-03	1	0	02:30:00	1	2	Taviano	Lecce	Puglia	0-500	>10-15	conifer forest	1.4	0.7	1.4	0.7
6656	2024-11-24	2411-03	3	2	04:00:00	1	2	Anzano di Puglia	Foggia	Puglia	>500-1000	0-5	deciduous forest	2.625	1.313	2.625	1.313
6657	2024-11-24	2411-03	4	2	04:00:00	2	3	Anzano di Puglia	Foggia	Puglia	>500-1000	>5-10	deciduous forest	3.5	1.167	1.75	0.583
6658	2024-11-24	2411-03	4	2	04:00:00	2	3	Anzano di Puglia	Foggia	Puglia	>500-1000	0-5	deciduous forest	3.5	1.167	1.75	0.583
6659	2024-11-24	2411-03	4	2	04:30:00	1	2	San Giovanni Rotondo	Foggia	Puglia	>500-1000	0-5	deciduous forest	3.111	1.556	3.111	1.556
6660	2024-11-24	2411-03	4	0	04:00:00	1	3	San Giovanni Rotondo	Foggia	Puglia	>500-1000	>5-10	deciduous forest	3.5	1.167	3.5	1.167
6661	2024-11-24	2411-03	4	0	03:00:00	2	3	Noci	Bari	Puglia	0-500	<0	deciduous forest	4.667	1.556	2.333	0.778
6662	2024-11-24	2411-03	2	0	03:30:00	1	2	Noci	Bari	Puglia	0-500	<0	deciduous forest	2	1	2	1
6663	2024-11-24	2411-03	4	1	02:30:00	1	2	Martina Franca	Taranto	Puglia	0-500	>5-10	deciduous forest	5.6	2.8	5.6	2.8
6664	2024-11-24	2411-03	2	0	03:05:00	2	1	Mottola	Taranto	Puglia	0-500	>5-10	deciduous forest	2.27	2.27	1.135	1.135
6665	2024-11-24	2411-03	1	0	01:30:00	1	1	Ceglie Messapica	Brindisi	Puglia	0-500	>10-15	deciduous forest	2.333	2.333	2.333	2.333
6666	2024-11-24	2411-03	3	2	04:00:00	1	2	San Pancrazio Salentino	Brindisi	Puglia	0-500	<0	deciduous forest	2.625	1.313	2.625	1.313
6667	2024-11-24	2411-03	2	1	02:00:00	2	2	Carpignano Salentino	Lecce	Puglia	0-500	>10-15	deciduous forest	3.5	1.75	1.75	0.875
6668	2024-11-24	2411-03	2	1	03:00:00	1	1	Giurdignano	Lecce	Puglia	0-500	>5-10	Bush	2.333	2.333	2.333	2.333
6669	2024-11-24	2411-03	0	0	01:00:00	1	2	Lecce	Lecce	Puglia	0-500	>10-15	Bush	0	0	0	0
6670	2024-11-24	2411-03	1	0	04:00:00	2	3	Lecce	Lecce	Puglia	0-500	<0	deciduous forest	0.875	0.292	0.438	0.146
6671	2024-11-24	2411-03	3	2	04:00:00	2	4	Melendugno	Lecce	Puglia	0-500	>10-15	deciduous forest	2.625	0.656	1.313	0.328
6672	2024-11-24	2411-03	2	0	04:00:00	1	2	Melendugno	Lecce	Puglia	0-500	>10-15	deciduous forest	1.75	0.875	1.75	0.875
6673	2024-11-24	2411-03	2	0	04:05:00	1	2	Melendugno	Lecce	Puglia	0-500	>10-15	deciduous forest	1.714	0.857	1.714	0.857
6674	2024-11-24	2411-03	3	1	05:30:00	2	4	Muro Leccese	Lecce	Puglia	0-500	>10-15	conifer forest	1.909	0.477	0.955	0.239
6675	2024-11-24	2411-03	1	0	03:00:00	1	2	Ruffano	Lecce	Puglia	0-500	>10-15	Bush	1.167	0.583	1.167	0.583
6676	2024-11-24	2411-03	2	1	04:00:00	1	1	Specchia	Lecce	Puglia	0-500	>10-15	Bush	1.75	1.75	1.75	1.75
6677	2024-11-24	2411-03	1	0	02:00:00	1	2	Taviano	Lecce	Puglia	0-500	>10-15	Bush	1.75	0.875	1.75	0.875
7065	2024-11-27	2411-03	4	2	05:00:00	1	1	Anzano di Puglia	Foggia	Puglia	>500-1000	>5-10	deciduous forest	2.8	2.8	2.8	2.8
7066	2024-11-27	2411-03	2	2	02:00:00	2	3	Anzano di Puglia	Foggia	Puglia	>500-1000	>5-10	deciduous forest	3.5	1.167	1.75	0.583
7067	2024-11-27	2411-03	7	3	03:00:00	2	1	Faeto	Foggia	Puglia	>500-1000	0-5	deciduous forest	8.167	8.167	4.083	4.083
7068	2024-11-27	2411-03	4	0	05:00:00	1	2	San Giovanni Rotondo	Foggia	Puglia	>500-1000	>10-15	deciduous forest	2.8	1.4	2.8	1.4
7069	2024-11-27	2411-03	3	0	05:00:00	1	3	San Giovanni Rotondo	Foggia	Puglia	>500-1000	>5-10	deciduous forest	2.1	0.7	2.1	0.7
7070	2024-11-27	2411-03	4	0	03:00:00	1	2	Martina Franca	Taranto	Puglia	>500-1000	>5-10	conifer forest	4.667	2.333	4.667	2.333
7071	2024-11-27	2411-03	2	0	02:30:00	1	2	Martina Franca	Taranto	Puglia	0-500	>5-10	deciduous forest	2.8	1.4	2.8	1.4
7072	2024-11-27	2411-03	2	1	03:05:00	3	3	Martina Franca	Taranto	Puglia	0-500	>10-15	deciduous forest	2.27	0.757	0.757	0.252
7073	2024-11-27	2411-03	1	0	03:30:00	1	2	Martina Franca	Taranto	Puglia	0-500	<0	deciduous forest	1	0.5	1	0.5
7074	2024-11-27	2411-03	1	0	04:00:00	1	3	San Pancrazio Salentino	Brindisi	Puglia	0-500	<0	deciduous forest	0.875	0.292	0.875	0.292
7075	2024-11-27	2411-03	1	1	02:00:00	2	2	Carpignano Salentino	Lecce	Puglia	0-500	>10-15	deciduous forest	1.75	0.875	0.875	0.438
7076	2024-11-27	2411-03	0	0	02:00:00	1	2	Gallipoli	Lecce	Puglia	0-500	>10-15	Bush	0	0	0	0
7077	2024-11-27	2411-03	3	2	04:00:00	2	3	Lecce	Lecce	Puglia	0-500	>10-15	deciduous forest	2.625	0.875	1.313	0.438
7078	2024-11-27	2411-03	4	2	04:00:00	1	2	Melendugno	Lecce	Puglia	0-500	>10-15	deciduous forest	3.5	1.75	3.5	1.75
7079	2024-11-27	2411-03	0	0	04:50:00	1	2	Muro Leccese	Lecce	Puglia	0-500	>15	conifer forest	0	0	0	0
7080	2024-11-27	2411-03	5	1	06:00:00	2	4	Ruffano	Lecce	Puglia	0-500	>15	conifer forest	2.917	0.729	1.458	0.365
7081	2024-11-27	2411-03	1	1	03:00:00	1	1	Ugento	Lecce	Puglia	0-500	>15	Bush	1.167	1.167	1.167	1.167
7512	2024-11-30	2411-03	4	2	03:00:00	2	2	Anzano di Puglia	Foggia	Puglia	>500-1000	0-5	deciduous forest	4.667	2.333	2.333	1.167
7513	2024-11-30	2411-03	2	0	03:00:00	1	2	San Giovanni Rotondo	Foggia	Puglia	>500-1000	>5-10	deciduous forest	2.333	1.167	2.333	1.167
7514	2024-11-30	2411-03	3	0	05:00:00	1	3	San Giovanni Rotondo	Foggia	Puglia	>500-1000	>5-10	deciduous forest	2.1	0.7	2.1	0.7
7515	2024-11-30	2411-03	5	1	04:30:00	2	2	Martina Franca	Taranto	Puglia	>500-1000	>5-10	conifer forest	3.889	1.944	1.944	0.972
7516	2024-11-30	2411-03	5	1	02:45:00	1	2	Martina Franca	Taranto	Puglia	0-500	>5-10	deciduous forest	6.364	3.182	6.364	3.182
7517	2024-11-30	2411-03	1	0	04:00:00	2	2	Martina Franca	Taranto	Puglia	0-500	>5-10	deciduous forest	0.875	0.438	0.438	0.219
7518	2024-11-30	2411-03	1	0	04:00:00	1	2	San Pancrazio Salentino	Brindisi	Puglia	0-500	<0	deciduous forest	0.875	0.438	0.875	0.438
7519	2024-11-30	2411-03	4	1	02:00:00	2	2	Carpignano Salentino	Lecce	Puglia	0-500	>10-15	deciduous forest	7	3.5	3.5	1.75
7520	2024-11-30	2411-03	1	1	02:30:00	1	2	Gallipoli	Lecce	Puglia	0-500	>5-10	Bush	1.4	0.7	1.4	0.7
7521	2024-11-30	2411-03	3	0	03:00:00	1	1	Giurdignano	Lecce	Puglia	0-500	>10-15	Bush	3.5	3.5	3.5	3.5
7522	2024-11-30	2411-03	3	2	04:00:00	2	3	Lecce	Lecce	Puglia	0-500	<0	deciduous forest	2.625	0.875	1.313	0.438
7523	2024-11-30	2411-03	3	1	04:00:00	1	4	Melendugno	Lecce	Puglia	0-500	>10-15	deciduous forest	2.625	0.656	2.625	0.656
7524	2024-11-30	2411-03	5	1	04:50:00	2	4	Muro Leccese	Lecce	Puglia	0-500	>10-15	conifer forest	3.621	0.905	1.81	0.453
7525	2024-11-30	2411-03	4	2	03:00:00	2	3	Nociglia	Lecce	Puglia	0-500	>15	Bush	4.667	1.556	2.333	0.778
7526	2024-11-30	2411-03	1	0	02:15:00	2	4	Palmariggi	Lecce	Puglia	0-500	>10-15	conifer forest	1.556	0.389	0.778	0.194
7527	2024-11-30	2411-03	3	1	06:00:00	2	3	Presicce	Lecce	Puglia	0-500	>10-15	Bush	1.75	0.583	0.875	0.292
7528	2024-11-30	2411-03	3	1	04:00:00	1	1	Supersano	Lecce	Puglia	0-500	>5-10	Bush	2.625	2.625	2.625	2.625
7854	2024-12-01	2412-01	4	1	05:00:00	1	2	Anzano di Puglia	Foggia	Puglia	>500-1000	0-5	deciduous forest	2.8	1.4	2.8	1.4
7855	2024-12-01	2412-01	6	3	04:00:00	2	3	Faeto	Foggia	Puglia	>500-1000	0-5	deciduous forest	5.25	1.75	2.625	0.875
7856	2024-12-01	2412-01	5	3	03:00:00	2	3	Monteleone di Puglia	Foggia	Puglia	>500-1000	0-5	deciduous forest	5.833	1.944	2.917	0.972
7857	2024-12-01	2412-01	2	0	04:30:00	1	2	San Giovanni Rotondo	Foggia	Puglia	>500-1000	>10-15	deciduous forest	1.556	0.778	1.556	0.778
7858	2024-12-01	2412-01	4	0	05:00:00	1	3	San Giovanni Rotondo	Foggia	Puglia	>500-1000	>5-10	deciduous forest	2.8	0.933	2.8	0.933
7859	2024-12-01	2412-01	3	3	03:00:00	1	2	Martina Franca	Taranto	Puglia	>500-1000	>5-10	conifer forest	3.5	1.75	3.5	1.75
7860	2024-12-01	2412-01	3	0	02:30:00	1	2	Martina Franca	Taranto	Puglia	0-500	>5-10	deciduous forest	4.2	2.1	4.2	2.1
7861	2024-12-01	2412-01	2	2	03:00:00	2	2	Mottola	Taranto	Puglia	0-500	0-5	deciduous forest	2.333	1.167	1.167	0.583
7862	2024-12-01	2412-01	2	2	03:00:00	1	1	San Pancrazio Salentino	Brindisi	Puglia	0-500	<0	deciduous forest	2.333	2.333	2.333	2.333
7863	2024-12-01	2412-01	2	1	02:00:00	2	2	Carpignano Salentino	Lecce	Puglia	0-500	>10-15	deciduous forest	3.5	1.75	1.75	0.875
7864	2024-12-01	2412-01	3	1	04:00:00	2	3	Lecce	Lecce	Puglia	0-500	<0	deciduous forest	2.625	0.875	1.313	0.438
7865	2024-12-01	2412-01	1	1	03:00:00	1	2	Lecce	Lecce	Puglia	0-500	>10-15	deciduous forest	1.167	0.583	1.167	0.583
7866	2024-12-01	2412-01	3	1	04:00:00	1	2	Melendugno	Lecce	Puglia	0-500	>10-15	deciduous forest	2.625	1.313	2.625	1.313
7867	2024-12-01	2412-01	2	0	05:30:00	2	4	Muro Leccese	Lecce	Puglia	0-500	>10-15	conifer forest	1.273	0.318	0.636	0.159
7868	2024-12-01	2412-01	4	1	03:00:00	2	3	Nociglia	Lecce	Puglia	0-500	>15	Bush	4.667	1.556	2.333	0.778
7869	2024-12-01	2412-01	2	0	04:00:00	1	2	Ruffano	Lecce	Puglia	0-500	>5-10	conifer forest	1.75	0.875	1.75	0.875
7870	2024-12-01	2412-01	2	0	04:00:00	1	1	Specchia	Lecce	Puglia	0-500	>5-10	Bush	1.75	1.75	1.75	1.75
7871	2024-12-01	2412-01	0	0	02:00:00	1	1	Taviano	Lecce	Puglia	0-500	>10-15	conifer forest	0	0	0	0
7872	2024-12-01	2412-01	4	0	03:00:00	2	2	Uggiano la Chiesa	Lecce	Puglia	0-500	>10-15	Bush	4.667	2.333	2.333	1.167
8227	2024-12-04	2412-01	3	0	04:00:00	1	3	San Giovanni Rotondo	Foggia	Puglia	>500-1000	>5-10	deciduous forest	2.625	0.875	2.625	0.875
8228	2024-12-04	2412-01	3	1	05:00:00	1	2	San Nicandro Garganico	Foggia	Puglia	0-500	>10-15	deciduous forest	2.1	1.05	2.1	1.05
8229	2024-12-04	2412-01	3	1	03:30:00	1	2	Noci	Bari	Puglia	0-500	<0	deciduous forest	3	1.5	3	1.5
8230	2024-12-04	2412-01	3	1	04:00:00	1	2	Martina Franca	Taranto	Puglia	0-500	>5-10	deciduous forest	2.625	1.313	2.625	1.313
8231	2024-12-04	2412-01	1	0	02:00:00	2	2	Martina Franca	Taranto	Puglia	>500-1000	>5-10	conifer forest	1.75	0.875	0.875	0.438
8232	2024-12-04	2412-01	4	1	04:30:00	3	3	Mottola	Taranto	Puglia	0-500	>5-10	deciduous forest	3.111	1.037	1.037	0.346
8233	2024-12-04	2412-01	1	0	01:30:00	1	1	Ceglie Messapica	Brindisi	Puglia	0-500	>10-15	deciduous forest	2.333	2.333	2.333	2.333
8234	2024-12-04	2412-01	2	1	04:00:00	1	2	San Pancrazio Salentino	Brindisi	Puglia	0-500	<0	deciduous forest	1.75	0.875	1.75	0.875
8235	2024-12-04	2412-01	6	2	06:00:00	1	2	Maglie	Lecce	Puglia	0-500	>10-15	conifer forest	3.5	1.75	3.5	1.75
8236	2024-12-04	2412-01	2	0	04:00:00	1	2	Melendugno	Lecce	Puglia	0-500	>15	deciduous forest	1.75	0.875	1.75	0.875
8237	2024-12-04	2412-01	1	0	06:15:00	1	1	Muro Leccese	Lecce	Puglia	0-500	>10-15	conifer forest	0.56	0.56	0.56	0.56
8238	2024-12-04	2412-01	3	0	01:45:00	2	2	NardÃ²	Lecce	Puglia	0-500	>10-15	deciduous forest	6	3	3	1.5
8239	2024-12-04	2412-01	0	0	02:00:00	1	1	Sannicola	Lecce	Puglia	0-500	>10-15	Bush	0	0	0	0
8240	2024-12-04	2412-01	0	0	03:00:00	1	2	Squinzano	Lecce	Puglia	0-500	>10-15	deciduous forest	0	0	0	0
8241	2024-12-04	2412-01	0	0	03:00:00	1	2	Squinzano	Lecce	Puglia	0-500	>10-15	deciduous forest	0	0	0	0
8242	2024-12-04	2412-01	2	2	03:00:00	1	1	Supersano	Lecce	Puglia	0-500	>10-15	Bush	2.333	2.333	2.333	2.333
8243	2024-12-04	2412-01	3	1	04:00:00	1	1	Uggiano la Chiesa	Lecce	Puglia	0-500	>10-15	Bush	2.625	2.625	2.625	2.625
8637	2024-12-07	2412-01	1	1	04:30:00	1	2	Cagnano Varano	Foggia	Puglia	0-500	>10-15	deciduous forest	0.778	0.389	0.778	0.389
8638	2024-12-07	2412-01	5	1	04:00:00	1	2	Monteleone di Puglia	Foggia	Puglia	>500-1000	0-5	deciduous forest	4.375	2.188	4.375	2.188
8639	2024-12-07	2412-01	3	0	04:30:00	1	3	San Giovanni Rotondo	Foggia	Puglia	>500-1000	>5-10	deciduous forest	2.333	0.778	2.333	0.778
8640	2024-12-07	2412-01	2	1	04:00:00	2	2	Noci	Bari	Puglia	0-500	>10-15	deciduous forest	1.75	0.875	0.875	0.438
8641	2024-12-07	2412-01	5	2	03:00:00	2	3	Noci	Bari	Puglia	0-500	0-5	deciduous forest	5.833	1.944	2.917	0.972
8642	2024-12-07	2412-01	3	0	03:30:00	1	2	Martina Franca	Taranto	Puglia	0-500	>5-10	deciduous forest	3	1.5	3	1.5
8643	2024-12-07	2412-01	4	2	03:30:00	2	2	Martina Franca	Taranto	Puglia	0-500	<0	deciduous forest	4	2	2	1
8644	2024-12-07	2412-01	1	0	04:00:00	1	3	San Pancrazio Salentino	Brindisi	Puglia	0-500	<0	deciduous forest	0.875	0.292	0.875	0.292
8645	2024-12-07	2412-01	0	0	04:00:00	1	2	Lecce	Lecce	Puglia	0-500	>10-15	deciduous forest	0	0	0	0
8646	2024-12-07	2412-01	4	2	04:00:00	2	2	Lecce	Lecce	Puglia	0-500	<0	deciduous forest	3.5	1.75	1.75	0.875
8647	2024-12-07	2412-01	2	1	04:00:00	2	3	Melendugno	Lecce	Puglia	0-500	>10-15	deciduous forest	1.75	0.583	0.875	0.292
8648	2024-12-07	2412-01	2	0	03:00:00	1	4	Melendugno	Lecce	Puglia	0-500	>10-15	deciduous forest	2.333	0.583	2.333	0.583
8649	2024-12-07	2412-01	0	0	04:35:00	1	1	Muro Leccese	Lecce	Puglia	0-500	>10-15	conifer forest	0	0	0	0
8650	2024-12-07	2412-01	0	0	02:00:00	1	2	Neviano	Lecce	Puglia	0-500	>10-15	Bush	0	0	0	0
8651	2024-12-07	2412-01	3	2	03:00:00	1	3	Nociglia	Lecce	Puglia	0-500	>10-15	Bush	3.5	1.167	3.5	1.167
8652	2024-12-07	2412-01	3	1	03:00:00	1	1	Ruffano	Lecce	Puglia	0-500	>10-15	Bush	3.5	3.5	3.5	3.5
8653	2024-12-07	2412-01	6	0	06:00:00	2	3	Ruffano	Lecce	Puglia	0-500	>10-15	conifer forest	3.5	1.167	1.75	0.583
8654	2024-12-07	2412-01	1	1	03:00:00	2	2	Uggiano la Chiesa	Lecce	Puglia	0-500	>10-15	Bush	1.167	0.583	0.583	0.292
8914	2024-12-08	2412-01	3	1	03:00:00	1	2	San Giovanni Rotondo	Foggia	Puglia	>500-1000	>5-10	deciduous forest	3.5	1.75	3.5	1.75
8915	2024-12-08	2412-01	3	0	05:00:00	1	3	San Giovanni Rotondo	Foggia	Puglia	>500-1000	>5-10	deciduous forest	2.1	0.7	2.1	0.7
8916	2024-12-08	2412-01	1	0	01:00:00	2	4	Noci	Bari	Puglia	0-500	0-5	deciduous forest	3.5	0.875	1.75	0.438
8917	2024-12-08	2412-01	3	0	03:30:00	2	2	Mottola	Taranto	Puglia	0-500	<0	deciduous forest	3	1.5	1.5	0.75
8918	2024-12-08	2412-01	1	0	04:00:00	1	2	San Pancrazio Salentino	Brindisi	Puglia	0-500	<0	deciduous forest	0.875	0.438	0.875	0.438
8919	2024-12-08	2412-01	0	0	03:00:00	2	2	Giurdignano	Lecce	Puglia	0-500	>10-15	Bush	0	0	0	0
8920	2024-12-08	2412-01	0	0	03:00:00	1	2	Lecce	Lecce	Puglia	0-500	<0	deciduous forest	0	0	0	0
8921	2024-12-08	2412-01	4	1	04:00:00	2	3	Lecce	Lecce	Puglia	0-500	<0	deciduous forest	3.5	1.167	1.75	0.583
8922	2024-12-08	2412-01	1	1	03:00:00	1	2	Melendugno	Lecce	Puglia	0-500	>10-15	deciduous forest	1.167	0.583	1.167	0.583
8923	2024-12-08	2412-01	3	1	04:00:00	1	4	Melendugno	Lecce	Puglia	0-500	>5-10	deciduous forest	2.625	0.656	2.625	0.656
8924	2024-12-08	2412-01	1	0	02:00:00	1	2	Neviano	Lecce	Puglia	0-500	>10-15	Bush	1.75	0.875	1.75	0.875
8925	2024-12-08	2412-01	3	1	02:00:00	1	3	Nociglia	Lecce	Puglia	0-500	>10-15	Bush	5.25	1.75	5.25	1.75
8926	2024-12-08	2412-01	2	0	03:00:00	2	2	Presicce	Lecce	Puglia	0-500	>10-15	Bush	2.333	1.167	1.167	0.583
8927	2024-12-08	2412-01	2	1	02:00:00	1	1	Ruffano	Lecce	Puglia	0-500	>10-15	Bush	3.5	3.5	3.5	3.5
9051	2024-12-09	2412-01	0	0	02:00:00	1	2	Lecce	Lecce	Puglia	0-500	>10-15	Bush	0	0	0	0
9157	2024-12-11	2412-02	4	1	04:00:00	1	1	Faeto	Foggia	Puglia	>500-1000	<0	deciduous forest	3.5	3.5	3.5	3.5
9158	2024-12-11	2412-02	4	0	04:00:00	1	3	San Giovanni Rotondo	Foggia	Puglia	>500-1000	>5-10	deciduous forest	3.5	1.167	3.5	1.167
9159	2024-12-11	2412-02	5	2	06:30:00	1	2	San Nicandro Garganico	Foggia	Puglia	0-500	>5-10	deciduous forest	2.692	1.346	2.692	1.346
9160	2024-12-11	2412-02	3	0	03:30:00	2	2	Noci	Bari	Puglia	0-500	<0	deciduous forest	3	1.5	1.5	0.75
9161	2024-12-11	2412-02	3	0	05:00:00	2	4	Martina Franca	Taranto	Puglia	>500-1000	>5-10	conifer forest	2.1	0.525	1.05	0.263
9162	2024-12-11	2412-02	1	0	02:00:00	1	2	Gallipoli	Lecce	Puglia	0-500	>10-15	Bush	1.75	0.875	1.75	0.875
9163	2024-12-11	2412-02	4	2	05:00:00	2	4	Lecce	Lecce	Puglia	0-500	>10-15	deciduous forest	2.8	0.7	1.4	0.35
9164	2024-12-11	2412-02	4	2	06:00:00	1	2	Maglie	Lecce	Puglia	0-500	>10-15	conifer forest	2.333	1.167	2.333	1.167
9165	2024-12-11	2412-02	1	0	04:00:00	1	2	Melendugno	Lecce	Puglia	0-500	>10-15	deciduous forest	0.875	0.438	0.875	0.438
9166	2024-12-11	2412-02	3	2	04:00:00	1	2	Melendugno	Lecce	Puglia	0-500	>10-15	deciduous forest	2.625	1.313	2.625	1.313
9167	2024-12-11	2412-02	1	0	05:30:00	1	2	Muro Leccese	Lecce	Puglia	0-500	>10-15	conifer forest	0.636	0.318	0.636	0.318
9168	2024-12-11	2412-02	0	0	02:00:00	1	1	Ruffano	Lecce	Puglia	0-500	>10-15	Bush	0	0	0	0
9529	2024-12-14	2412-02	2	1	03:00:00	3	4	Anzano di Puglia	Foggia	Puglia	>500-1000	>5-10	deciduous forest	2.333	0.583	0.778	0.194
9530	2024-12-14	2412-02	1	0	04:30:00	1	2	Monte Sant'Angelo	Foggia	Puglia	>500-1000	>5-10	deciduous forest	0.778	0.389	0.778	0.389
9531	2024-12-14	2412-02	5	0	04:30:00	1	3	San Giovanni Rotondo	Foggia	Puglia	>500-1000	0-5	deciduous forest	3.889	1.296	3.889	1.296
9532	2024-12-14	2412-02	6	3	04:00:00	2	4	Volturara Appula	Foggia	Puglia	>500-1000	>5-10	deciduous forest	5.25	1.313	2.625	0.656
9533	2024-12-14	2412-02	3	2	03:00:00	1	2	Martina Franca	Taranto	Puglia	>500-1000	>5-10	conifer forest	3.5	1.75	3.5	1.75
9534	2024-12-14	2412-02	3	1	05:00:00	2	2	Mottola	Taranto	Puglia	0-500	>10-15	deciduous forest	2.1	1.05	1.05	0.525
9535	2024-12-14	2412-02	3	0	03:30:00	1	2	Mottola	Taranto	Puglia	0-500	<0	deciduous forest	3	1.5	3	1.5
9536	2024-12-14	2412-02	1	1	01:00:00	1	2	San Pancrazio Salentino	Brindisi	Puglia	0-500	<0	deciduous forest	3.5	1.75	3.5	1.75
9537	2024-12-14	2412-02	0	0	02:00:00	1	2	Gallipoli	Lecce	Puglia	0-500	>10-15	Bush	0	0	0	0
9538	2024-12-14	2412-02	4	0	02:00:00	2	2	Lecce	Lecce	Puglia	0-500	>10-15	conifer forest	7	3.5	3.5	1.75
9539	2024-12-14	2412-02	1	0	04:00:00	1	2	Lecce	Lecce	Puglia	0-500	>10-15	deciduous forest	0.875	0.438	0.875	0.438
9540	2024-12-14	2412-02	5	2	04:00:00	2	3	Lecce	Lecce	Puglia	0-500	<0	deciduous forest	4.375	1.458	2.188	0.729
9541	2024-12-14	2412-02	1	1	03:00:00	1	1	Ruffano	Lecce	Puglia	0-500	>10-15	Bush	1.167	1.167	1.167	1.167
9542	2024-12-14	2412-02	2	0	03:00:00	2	3	Ruffano	Lecce	Puglia	0-500	>15	conifer forest	2.333	0.778	1.167	0.389
9543	2024-12-14	2412-02	1	0	01:30:00	1	1	Barletta	Barletta-Andria-Trani	Puglia	0-500	>10-15	Bush	2.333	2.333	2.333	2.333
9804	2024-12-15	2412-02	4	3	03:30:00	2	2	Monteleone di Puglia	Foggia	Puglia	>500-1000	>5-10	deciduous forest	4	2	2	1
9805	2024-12-15	2412-02	6	1	04:00:00	2	4	Motta Montecorvino	Foggia	Puglia	>500-1000	>5-10	deciduous forest	5.25	1.313	2.625	0.656
9806	2024-12-15	2412-02	6	1	04:00:00	2	4	Motta Montecorvino	Foggia	Puglia	>500-1000	>5-10	deciduous forest	5.25	1.313	2.625	0.656
9807	2024-12-15	2412-02	0	0	04:30:00	1	2	San Giovanni Rotondo	Foggia	Puglia	>500-1000	>5-10	deciduous forest	0	0	0	0
9808	2024-12-15	2412-02	5	0	05:00:00	1	3	San Marco in Lamis	Foggia	Puglia	>500-1000	0-5	deciduous forest	3.5	1.167	3.5	1.167
9809	2024-12-15	2412-02	4	1	03:30:00	2	2	Noci	Bari	Puglia	0-500	<0	deciduous forest	4	2	2	1
9810	2024-12-15	2412-02	3	1	02:50:00	1	2	Martina Franca	Taranto	Puglia	0-500	>5-10	deciduous forest	3.706	1.853	3.706	1.853
9811	2024-12-15	2412-02	4	2	04:00:00	1	2	Martina Franca	Taranto	Puglia	>500-1000	>5-10	Bush	3.5	1.75	3.5	1.75
9812	2024-12-15	2412-02	3	2	04:00:00	3	3	Mottola	Taranto	Puglia	0-500	>10-15	deciduous forest	2.625	0.875	0.875	0.292
9813	2024-12-15	2412-02	1	1	03:00:00	1	2	San Pancrazio Salentino	Brindisi	Puglia	0-500	<0	deciduous forest	1.167	0.583	1.167	0.583
9814	2024-12-15	2412-02	0	0	02:00:00	1	2	Gallipoli	Lecce	Puglia	0-500	>10-15	Bush	0	0	0	0
9815	2024-12-15	2412-02	0	0	02:00:00	1	2	Lecce	Lecce	Puglia	0-500	>15	Bush	0	0	0	0
9816	2024-12-15	2412-02	3	1	04:00:00	2	3	Lecce	Lecce	Puglia	0-500	<0	deciduous forest	2.625	0.875	1.313	0.438
9817	2024-12-15	2412-02	2	2	05:00:00	2	4	Lecce	Lecce	Puglia	0-500	>10-15	deciduous forest	1.4	0.35	0.7	0.175
9818	2024-12-15	2412-02	2	0	04:00:00	1	2	Melendugno	Lecce	Puglia	0-500	>10-15	deciduous forest	1.75	0.875	1.75	0.875
9819	2024-12-15	2412-02	2	1	04:00:00	1	4	Melendugno	Lecce	Puglia	0-500	>5-10	deciduous forest	1.75	0.438	1.75	0.438
9820	2024-12-15	2412-02	2	0	02:00:00	1	3	Nociglia	Lecce	Puglia	0-500	>10-15	Bush	3.5	1.167	3.5	1.167
9821	2024-12-15	2412-02	1	0	03:00:00	1	2	Otranto	Lecce	Puglia	0-500	>10-15	deciduous forest	1.167	0.583	1.167	0.583
9822	2024-12-15	2412-02	3	2	03:30:00	2	2	Palmariggi	Lecce	Puglia	0-500	>10-15	Bush	3	1.5	1.5	0.75
9823	2024-12-15	2412-02	3	0	04:00:00	2	2	Presicce	Lecce	Puglia	0-500	>10-15	conifer forest	2.625	1.313	1.313	0.656
9824	2024-12-15	2412-02	0	0	03:00:00	1	1	Ugento	Lecce	Puglia	0-500	>10-15	Bush	0	0	0	0
10133	2024-12-18	2412-02	3	0	04:30:00	1	3	San Giovanni Rotondo	Foggia	Puglia	>500-1000	>5-10	deciduous forest	2.333	0.778	2.333	0.778
10134	2024-12-18	2412-02	1	0	06:00:00	1	2	San Nicandro Garganico	Foggia	Puglia	0-500	>5-10	deciduous forest	0.583	0.292	0.583	0.292
10135	2024-12-18	2412-02	2	1	03:30:00	1	1	Noci	Bari	Puglia	0-500	>5-10	deciduous forest	2	2	2	2
10136	2024-12-18	2412-02	2	0	04:00:00	1	1	Ceglie Messapica	Brindisi	Puglia	0-500	>10-15	deciduous forest	1.75	1.75	1.75	1.75
10137	2024-12-18	2412-02	2	2	03:00:00	1	2	San Pancrazio Salentino	Brindisi	Puglia	0-500	<0	deciduous forest	2.333	1.167	2.333	1.167
10138	2024-12-18	2412-02	0	0	01:30:00	1	1	Alezio	Lecce	Puglia	0-500	>10-15	Bush	0	0	0	0
10139	2024-12-18	2412-02	2	0	04:00:00	1	2	Melendugno	Lecce	Puglia	0-500	>10-15	deciduous forest	1.75	0.875	1.75	0.875
10140	2024-12-18	2412-02	1	0	05:30:00	1	2	Muro Leccese	Lecce	Puglia	0-500	>10-15	conifer forest	0.636	0.318	0.636	0.318
10141	2024-12-18	2412-02	1	1	01:00:00	1	1	NardÃ²	Lecce	Puglia	0-500	>10-15	Bush	3.5	3.5	3.5	3.5
10142	2024-12-18	2412-02	1	0	03:00:00	1	3	Otranto	Lecce	Puglia	0-500	>10-15	Bush	1.167	0.389	1.167	0.389
10143	2024-12-18	2412-02	3	0	04:00:00	2	3	Ruffano	Lecce	Puglia	0-500	>10-15	conifer forest	2.625	0.875	1.313	0.438
10144	2024-12-18	2412-02	1	1	03:00:00	1	1	Supersano	Lecce	Puglia	0-500	>10-15	Bush	1.167	1.167	1.167	1.167
10248	2024-12-19	2412-02	6	2	05:00:00	2	3	Faeto	Foggia	Puglia	>500-1000	<0	deciduous forest	4.2	1.4	2.1	0.7
10412	2024-12-21	2412-03	3	2	03:30:00	1	2	Anzano di Puglia	Foggia	Puglia	0-500	0-5	deciduous forest	3	1.5	3	1.5
10413	2024-12-21	2412-03	4	0	04:00:00	1	3	San Marco in Lamis	Foggia	Puglia	>500-1000	>5-10	deciduous forest	3.5	1.167	3.5	1.167
10414	2024-12-21	2412-03	3	0	04:30:00	1	2	San Nicandro Garganico	Foggia	Puglia	0-500	>5-10	deciduous forest	2.333	1.167	2.333	1.167
10415	2024-12-21	2412-03	4	1	04:00:00	1	2	Martina Franca	Taranto	Puglia	>500-1000	>5-10	conifer forest	3.5	1.75	3.5	1.75
10416	2024-12-21	2412-03	3	0	03:30:00	2	2	Martina Franca	Taranto	Puglia	0-500	<0	deciduous forest	3	1.5	1.5	0.75
10417	2024-12-21	2412-03	5	1	02:00:00	2	3	Lecce	Lecce	Puglia	0-500	>10-15	Bush	8.75	2.917	4.375	1.458
10418	2024-12-21	2412-03	2	2	04:00:00	2	3	Lecce	Lecce	Puglia	0-500	<0	deciduous forest	1.75	0.583	0.875	0.292
10419	2024-12-21	2412-03	3	0	06:00:00	1	2	Maglie	Lecce	Puglia	0-500	>10-15	Bush	1.75	0.875	1.75	0.875
10420	2024-12-21	2412-03	3	1	04:00:00	2	3	Melendugno	Lecce	Puglia	0-500	>10-15	deciduous forest	2.625	0.875	1.313	0.438
10421	2024-12-21	2412-03	0	0	03:45:00	1	2	Muro Leccese	Lecce	Puglia	0-500	>10-15	conifer forest	0	0	0	0
10422	2024-12-21	2412-03	2	0	03:30:00	2	2	Otranto	Lecce	Puglia	0-500	>5-10	Bush	2	1	1	0.5
10423	2024-12-21	2412-03	1	1	04:00:00	1	1	Ruffano	Lecce	Puglia	0-500	>5-10	Bush	0.875	0.875	0.875	0.875
10424	2024-12-21	2412-03	2	2	03:00:00	1	2	Taviano	Lecce	Puglia	0-500	>5-10	conifer forest	2.333	1.167	2.333	1.167
10683	2024-12-22	2412-03	4	2	03:00:00	2	2	Anzano di Puglia	Foggia	Puglia	0-500	0-5	deciduous forest	4.667	2.333	2.333	1.167
10684	2024-12-22	2412-03	4	0	04:30:00	1	3	San Giovanni Rotondo	Foggia	Puglia	>500-1000	0-5	deciduous forest	3.111	1.037	3.111	1.037
10685	2024-12-22	2412-03	1	0	04:30:00	1	2	San Nicandro Garganico	Foggia	Puglia	0-500	>10-15	deciduous forest	0.778	0.389	0.778	0.389
10686	2024-12-22	2412-03	3	1	03:00:00	2	2	Noci	Bari	Puglia	0-500	>5-10	deciduous forest	3.5	1.75	1.75	0.875
10687	2024-12-22	2412-03	3	1	03:30:00	2	2	Noci	Bari	Puglia	0-500	<0	deciduous forest	3	1.5	1.5	0.75
10688	2024-12-22	2412-03	4	1	04:30:00	1	2	Martina Franca	Taranto	Puglia	>500-1000	>5-10	Bush	3.111	1.556	3.111	1.556
10689	2024-12-22	2412-03	3	1	03:30:00	1	1	Martina Franca	Taranto	Puglia	0-500	>5-10	deciduous forest	3	3	3	3
10690	2024-12-22	2412-03	1	1	02:00:00	1	2	Martina Franca	Taranto	Puglia	0-500	>5-10	deciduous forest	1.75	0.875	1.75	0.875
10691	2024-12-22	2412-03	1	1	04:00:00	1	1	Martina Franca	Taranto	Puglia	0-500	>10-15	deciduous forest	0.875	0.875	0.875	0.875
10692	2024-12-22	2412-03	1	1	03:00:00	1	2	San Pancrazio Salentino	Brindisi	Puglia	0-500	<0	deciduous forest	1.167	0.583	1.167	0.583
10693	2024-12-22	2412-03	2	1	03:45:00	1	2	Calimera	Lecce	Puglia	0-500	>10-15	Bush	1.867	0.933	1.867	0.933
10694	2024-12-22	2412-03	3	1	03:30:00	1	2	Gallipoli	Lecce	Puglia	0-500	>10-15	Bush	3	1.5	3	1.5
10695	2024-12-22	2412-03	1	0	01:00:00	1	1	Lecce	Lecce	Puglia	0-500	>5-10	Bush	3.5	3.5	3.5	3.5
10696	2024-12-22	2412-03	2	0	04:00:00	2	3	Lecce	Lecce	Puglia	0-500	<0	deciduous forest	1.75	0.583	0.875	0.292
10697	2024-12-22	2412-03	1	1	03:00:00	2	2	Lecce	Lecce	Puglia	0-500	>10-15	deciduous forest	1.167	0.583	0.583	0.292
10698	2024-12-22	2412-03	2	1	03:00:00	1	2	Melendugno	Lecce	Puglia	0-500	>5-10	deciduous forest	2.333	1.167	2.333	1.167
10699	2024-12-22	2412-03	2	1	04:00:00	1	4	Melendugno	Lecce	Puglia	0-500	>5-10	deciduous forest	1.75	0.438	1.75	0.438
10700	2024-12-22	2412-03	0	0	02:15:00	1	2	Muro Leccese	Lecce	Puglia	0-500	>10-15	conifer forest	0	0	0	0
10701	2024-12-22	2412-03	2	1	03:00:00	2	2	Otranto	Lecce	Puglia	0-500	>5-10	Bush	2.333	1.167	1.167	0.583
10702	2024-12-22	2412-03	2	0	03:00:00	2	3	Ruffano	Lecce	Puglia	0-500	>5-10	conifer forest	2.333	0.778	1.167	0.389
10703	2024-12-22	2412-03	5	2	04:00:00	2	4	Spongano	Lecce	Puglia	0-500	>5-10	Bush	4.375	1.094	2.188	0.547
10871	2024-12-23	2412-03	5	1	06:00:00	1	3	Melendugno	Lecce	Puglia	0-500	>10-15	deciduous forest	2.917	0.972	2.917	0.972
10928	2024-12-25	2412-03	3	0	03:30:00	2	2	Mottola	Taranto	Puglia	0-500	<0	deciduous forest	3	1.5	1.5	0.75
10929	2024-12-25	2412-03	1	1	03:00:00	1	2	San Pancrazio Salentino	Brindisi	Puglia	0-500	<0	deciduous forest	1.167	0.583	1.167	0.583
10930	2024-12-25	2412-03	0	0	02:40:00	1	2	Alezio	Lecce	Puglia	0-500	>15	Bush	0	0	0	0
10931	2024-12-25	2412-03	2	2	05:00:00	1	2	Lecce	Lecce	Puglia	0-500	>10-15	deciduous forest	1.4	0.7	1.4	0.7
10932	2024-12-25	2412-03	2	2	05:00:00	1	2	Lecce	Lecce	Puglia	0-500	>10-15	deciduous forest	1.4	0.7	1.4	0.7
10933	2024-12-25	2412-03	2	1	02:00:00	1	13	Melendugno	Lecce	Puglia	0-500	>10-15	Bush	3.5	0.269	3.5	0.269
10934	2024-12-25	2412-03	0	0	02:00:00	1	1	Spongano	Lecce	Puglia	0-500	>5-10	Bush	0	0	0	0
11033	2024-12-26	2412-03	4	0	05:00:00	1	3	San Giovanni Rotondo	Foggia	Puglia	>500-1000	0-5	deciduous forest	2.8	0.933	2.8	0.933
11281	2024-12-28	2412-03	3	1	04:30:00	1	2	Cagnano Varano	Foggia	Puglia	0-500	>5-10	deciduous forest	2.333	1.167	2.333	1.167
11282	2024-12-28	2412-03	3	0	03:00:00	3	4	Monteleone di Puglia	Foggia	Puglia	>500-1000	0-5	deciduous forest	3.5	0.875	1.167	0.292
11283	2024-12-28	2412-03	4	0	04:30:00	1	3	San Marco in Lamis	Foggia	Puglia	>500-1000	0-5	deciduous forest	3.111	1.037	3.111	1.037
11284	2024-12-28	2412-03	3	0	04:00:00	1	2	Alberobello	Bari	Puglia	0-500	>5-10	deciduous forest	2.625	1.313	2.625	1.313
11285	2024-12-28	2412-03	3	0	03:30:00	1	2	Noci	Bari	Puglia	0-500	<0	deciduous forest	3	1.5	3	1.5
11286	2024-12-28	2412-03	2	0	03:00:00	2	2	Martina Franca	Taranto	Puglia	>500-1000	>5-10	conifer forest	2.333	1.167	1.167	0.583
11287	2024-12-28	2412-03	3	1	03:30:00	1	1	Martina Franca	Taranto	Puglia	0-500	>5-10	deciduous forest	3	3	3	3
11288	2024-12-28	2412-03	1	0	03:00:00	1	2	San Donaci	Brindisi	Puglia	0-500	<0	deciduous forest	1.167	0.583	1.167	0.583
11289	2024-12-28	2412-03	1	1	02:30:00	2	2	Carpignano Salentino	Lecce	Puglia	0-500	>5-10	Bush	1.4	0.7	0.7	0.35
11290	2024-12-28	2412-03	2	2	03:50:00	2	2	Gallipoli	Lecce	Puglia	0-500	>10-15	Bush	1.826	0.913	0.913	0.457
11291	2024-12-28	2412-03	3	0	02:00:00	1	2	Lecce	Lecce	Puglia	0-500	>10-15	deciduous forest	5.25	2.625	5.25	2.625
11292	2024-12-28	2412-03	5	2	04:00:00	2	3	Lecce	Lecce	Puglia	0-500	<0	deciduous forest	4.375	1.458	2.188	0.729
11293	2024-12-28	2412-03	2	2	04:00:00	1	2	Lecce	Lecce	Puglia	0-500	<0	deciduous forest	1.75	0.875	1.75	0.875
11294	2024-12-28	2412-03	3	1	06:00:00	1	3	Maglie	Lecce	Puglia	0-500	>5-10	Bush	1.75	0.583	1.75	0.583
11295	2024-12-28	2412-03	0	0	03:45:00	1	2	Muro Leccese	Lecce	Puglia	0-500	>10-15	conifer forest	0	0	0	0
11296	2024-12-28	2412-03	2	2	04:00:00	2	3	Otranto	Lecce	Puglia	0-500	>10-15	Bush	1.75	0.583	0.875	0.292
11297	2024-12-28	2412-03	1	0	03:00:00	1	3	Otranto	Lecce	Puglia	0-500	>10-15	Bush	1.167	0.389	1.167	0.389
11298	2024-12-28	2412-03	2	1	04:00:00	1	1	Ruffano	Lecce	Puglia	0-500	>5-10	Bush	1.75	1.75	1.75	1.75
11299	2024-12-28	2412-03	1	0	04:00:00	3	3	Santa Cesarea Terme	Lecce	Puglia	0-500	>10-15	Bush	0.875	0.292	0.292	0.097
11561	2024-12-29	2412-03	5	4	03:00:00	2	2	Monteleone di Puglia	Foggia	Puglia	>500-1000	0-5	deciduous forest	5.833	2.917	2.917	1.458
11562	2024-12-29	2412-03	4	0	04:00:00	1	3	San Marco in Lamis	Foggia	Puglia	>500-1000	0-5	deciduous forest	3.5	1.167	3.5	1.167
11563	2024-12-29	2412-03	3	0	04:30:00	1	2	San Nicandro Garganico	Foggia	Puglia	0-500	>10-15	deciduous forest	2.333	1.167	2.333	1.167
11564	2024-12-29	2412-03	3	0	03:30:00	1	2	Noci	Bari	Puglia	0-500	<0	deciduous forest	3	1.5	3	1.5
11565	2024-12-29	2412-03	1	1	03:00:00	1	2	Martina Franca	Taranto	Puglia	0-500	>5-10	deciduous forest	1.167	0.583	1.167	0.583
11566	2024-12-29	2412-03	1	0	02:00:00	1	1	Martina Franca	Taranto	Puglia	0-500	>10-15	deciduous forest	1.75	1.75	1.75	1.75
11567	2024-12-29	2412-03	2	2	02:00:00	1	2	San Donaci	Brindisi	Puglia	0-500	<0	deciduous forest	3.5	1.75	3.5	1.75
11568	2024-12-29	2412-03	2	1	03:00:00	1	3	Calimera	Lecce	Puglia	0-500	>10-15	Bush	2.333	0.778	2.333	0.778
11569	2024-12-29	2412-03	1	0	02:30:00	1	2	Gallipoli	Lecce	Puglia	0-500	>10-15	Bush	1.4	0.7	1.4	0.7
11570	2024-12-29	2412-03	1	0	04:00:00	2	2	Lecce	Lecce	Puglia	0-500	<0	deciduous forest	0.875	0.438	0.438	0.219
11571	2024-12-29	2412-03	2	2	05:00:00	1	2	Lecce	Lecce	Puglia	0-500	>10-15	deciduous forest	1.4	0.7	1.4	0.7
11572	2024-12-29	2412-03	2	2	05:00:00	1	2	Lecce	Lecce	Puglia	0-500	>5-10	deciduous forest	1.4	0.7	1.4	0.7
11573	2024-12-29	2412-03	2	0	04:50:00	2	4	Melendugno	Lecce	Puglia	0-500	>10-15	conifer forest	1.448	0.362	0.724	0.181
11574	2024-12-29	2412-03	4	1	06:00:00	1	3	Melendugno	Lecce	Puglia	0-500	>10-15	deciduous forest	2.333	0.778	2.333	0.778
11575	2024-12-29	2412-03	3	1	04:00:00	1	4	Melendugno	Lecce	Puglia	0-500	>10-15	deciduous forest	2.625	0.656	2.625	0.656
11576	2024-12-29	2412-03	2	1	02:00:00	1	1	Ruffano	Lecce	Puglia	0-500	>5-10	Bush	3.5	3.5	3.5	3.5
11577	2024-12-29	2412-03	3	0	04:00:00	2	3	Ruffano	Lecce	Puglia	0-500	>10-15	conifer forest	2.625	0.875	1.313	0.438
11578	2024-12-29	2412-03	1	1	03:00:00	2	2	Santa Cesarea Terme	Lecce	Puglia	0-500	>5-10	Bush	1.167	0.583	0.583	0.292
11774	2024-12-30	2412-03	4	2	03:30:00	1	3	Anzano di Puglia	Foggia	Puglia	>500-1000	0-5	deciduous forest	4	1.333	4	1.333
11878	2025-01-01	2501-01	1	0	03:00:00	1	2	Anzano di Puglia	Foggia	Puglia	>500-1000	0-5	deciduous forest	1.167	0.583	1.167	0.583
11879	2025-01-01	2501-01	6	0	04:00:00	1	3	San Marco in Lamis	Foggia	Puglia	>500-1000	0-5	deciduous forest	5.25	1.75	5.25	1.75
11880	2025-01-01	2501-01	1	1	02:00:00	1	1	Martina Franca	Taranto	Puglia	>500-1000	>5-10	conifer forest	1.75	1.75	1.75	1.75
11881	2025-01-01	2501-01	1	1	04:00:00	1	1	Martina Franca	Taranto	Puglia	0-500	>10-15	deciduous forest	0.875	0.875	0.875	0.875
11882	2025-01-01	2501-01	1	0	04:00:00	1	2	San Pancrazio Salentino	Brindisi	Puglia	0-500	<0	deciduous forest	0.875	0.438	0.875	0.438
11883	2025-01-01	2501-01	4	2	03:45:00	2	4	Calimera	Lecce	Puglia	0-500	>10-15	Bush	3.733	0.933	1.867	0.467
11884	2025-01-01	2501-01	1	1	02:00:00	2	2	Cannole	Lecce	Puglia	0-500	>10-15	deciduous forest	1.75	0.875	0.875	0.438
11885	2025-01-01	2501-01	1	1	03:00:00	1	2	Melendugno	Lecce	Puglia	0-500	>10-15	deciduous forest	1.167	0.583	1.167	0.583
11886	2025-01-01	2501-01	0	0	03:00:00	1	1	Surano	Lecce	Puglia	0-500	>10-15	Bush	0	0	0	0
12143	2025-01-04	2501-01	2	0	03:00:00	1	2	Anzano di Puglia	Foggia	Puglia	0-500	0-5	deciduous forest	2.333	1.167	2.333	1.167
12144	2025-01-04	2501-01	4	1	04:30:00	1	2	Cagnano Varano	Foggia	Puglia	0-500	>5-10	deciduous forest	3.111	1.556	3.111	1.556
12145	2025-01-04	2501-01	3	0	05:00:00	1	3	San Marco in Lamis	Foggia	Puglia	>500-1000	>5-10	deciduous forest	2.1	0.7	2.1	0.7
12146	2025-01-04	2501-01	0	0	03:00:00	2	2	Noci	Bari	Puglia	0-500	>10-15	deciduous forest	0	0	0	0
12147	2025-01-04	2501-01	0	0	02:00:00	1	1	Ruvo di Puglia	Bari	Puglia	0-500	>5-10	deciduous forest	0	0	0	0
12148	2025-01-04	2501-01	1	0	04:00:00	1	2	Martina Franca	Taranto	Puglia	>1000-1500	>5-10	conifer forest	0.875	0.438	0.875	0.438
12149	2025-01-04	2501-01	3	0	03:30:00	1	2	Mottola	Taranto	Puglia	0-500	<0	deciduous forest	3	1.5	3	1.5
12150	2025-01-04	2501-01	1	0	01:30:00	1	1	Ceglie Messapica	Brindisi	Puglia	0-500	>10-15	deciduous forest	2.333	2.333	2.333	2.333
12151	2025-01-04	2501-01	1	0	03:00:00	2	2	San Donaci	Brindisi	Puglia	0-500	<0	deciduous forest	1.167	0.583	0.583	0.292
12152	2025-01-04	2501-01	0	0	04:50:00	2	4	Calimera	Lecce	Puglia	0-500	>10-15	Bush	0	0	0	0
12153	2025-01-04	2501-01	1	0	02:00:00	2	2	Cannole	Lecce	Puglia	0-500	>10-15	deciduous forest	1.75	0.875	0.875	0.438
12154	2025-01-04	2501-01	0	0	03:00:00	1	2	Gallipoli	Lecce	Puglia	0-500	>10-15	Bush	0	0	0	0
12155	2025-01-04	2501-01	2	1	04:00:00	2	3	Lecce	Lecce	Puglia	0-500	<0	deciduous forest	1.75	0.583	0.875	0.292
12156	2025-01-04	2501-01	1	1	03:00:00	2	3	Lecce	Lecce	Puglia	0-500	>10-15	deciduous forest	1.167	0.389	0.583	0.194
12157	2025-01-04	2501-01	1	1	05:00:00	1	2	Lecce	Lecce	Puglia	0-500	>5-10	deciduous forest	0.7	0.35	0.7	0.35
12158	2025-01-04	2501-01	2	0	04:00:00	1	1	Melendugno	Lecce	Puglia	0-500	>10-15	deciduous forest	1.75	1.75	1.75	1.75
12159	2025-01-04	2501-01	2	1	04:00:00	2	3	Otranto	Lecce	Puglia	0-500	>10-15	deciduous forest	1.75	0.583	0.875	0.292
12160	2025-01-04	2501-01	3	2	04:00:00	1	1	Palmariggi	Lecce	Puglia	0-500	>15	deciduous forest	2.625	2.625	2.625	2.625
12161	2025-01-04	2501-01	0	0	03:00:00	1	1	Ruffano	Lecce	Puglia	0-500	>5-10	Bush	0	0	0	0
12162	2025-01-04	2501-01	2	0	06:00:00	2	5	Ruffano	Lecce	Puglia	0-500	>10-15	conifer forest	1.167	0.233	0.583	0.117
12163	2025-01-04	2501-01	1	1	03:00:00	1	1	Uggiano la Chiesa	Lecce	Puglia	0-500	>5-10	Bush	1.167	1.167	1.167	1.167
12348	2025-01-05	2501-01	2	0	03:30:00	2	2	Anzano di Puglia	Foggia	Puglia	0-500	0-5	deciduous forest	2	1	1	0.5
12349	2025-01-05	2501-01	4	0	04:30:00	1	3	San Marco in Lamis	Foggia	Puglia	>500-1000	>5-10	deciduous forest	3.111	1.037	3.111	1.037
12350	2025-01-05	2501-01	3	1	04:30:00	1	2	San Nicandro Garganico	Foggia	Puglia	0-500	>10-15	deciduous forest	2.333	1.167	2.333	1.167
12351	2025-01-05	2501-01	3	1	03:30:00	1	2	Noci	Bari	Puglia	0-500	<0	deciduous forest	3	1.5	3	1.5
12352	2025-01-05	2501-01	4	1	04:30:00	1	2	Martina Franca	Taranto	Puglia	>500-1000	>5-10	Bush	3.111	1.556	3.111	1.556
12353	2025-01-05	2501-01	3	0	04:00:00	2	2	Martina Franca	Taranto	Puglia	0-500	>5-10	deciduous forest	2.625	1.313	1.313	0.656
12354	2025-01-05	2501-01	1	0	02:00:00	1	1	Ceglie Messapica	Brindisi	Puglia	0-500	>10-15	deciduous forest	1.75	1.75	1.75	1.75
12355	2025-01-05	2501-01	0	0	02:00:00	1	3	Calimera	Lecce	Puglia	0-500	>10-15	Bush	0	0	0	0
12356	2025-01-05	2501-01	1	0	02:00:00	2	2	Cannole	Lecce	Puglia	0-500	>10-15	deciduous forest	1.75	0.875	0.875	0.438
12357	2025-01-05	2501-01	1	0	03:00:00	1	2	Carpignano Salentino	Lecce	Puglia	0-500	>10-15	deciduous forest	1.167	0.583	1.167	0.583
12358	2025-01-05	2501-01	1	0	02:00:00	1	1	Gallipoli	Lecce	Puglia	0-500	>10-15	conifer forest	1.75	1.75	1.75	1.75
12359	2025-01-05	2501-01	1	0	02:00:00	2	3	Lecce	Lecce	Puglia	0-500	<0	deciduous forest	1.75	0.583	0.875	0.292
12360	2025-01-05	2501-01	0	0	03:00:00	1	2	Lecce	Lecce	Puglia	0-500	>5-10	deciduous forest	0	0	0	0
12361	2025-01-05	2501-01	3	1	04:00:00	1	2	Melendugno	Lecce	Puglia	0-500	>10-15	deciduous forest	2.625	1.313	2.625	1.313
12362	2025-01-05	2501-01	2	1	04:00:00	1	4	Melendugno	Lecce	Puglia	0-500	>5-10	deciduous forest	1.75	0.438	1.75	0.438
12363	2025-01-05	2501-01	0	0	04:10:00	2	4	Muro Leccese	Lecce	Puglia	0-500	>15	conifer forest	0	0	0	0
12364	2025-01-05	2501-01	0	0	02:30:00	1	1	Otranto	Lecce	Puglia	0-500	>5-10	Bush	0	0	0	0
12365	2025-01-05	2501-01	1	1	03:00:00	1	1	Ruffano	Lecce	Puglia	0-500	>5-10	Bush	1.167	1.167	1.167	1.167
12366	2025-01-05	2501-01	2	0	04:00:00	2	4	Ruffano	Lecce	Puglia	0-500	>10-15	Bush	1.75	0.438	0.875	0.219
12625	2025-01-08	2501-01	5	0	04:00:00	1	3	San Marco in Lamis	Foggia	Puglia	>500-1000	0-5	deciduous forest	4.375	1.458	4.375	1.458
12626	2025-01-08	2501-01	3	0	05:30:00	1	2	San Nicandro Garganico	Foggia	Puglia	0-500	>10-15	deciduous forest	1.909	0.955	1.909	0.955
12627	2025-01-08	2501-01	3	0	03:30:00	2	2	Noci	Bari	Puglia	0-500	<0	deciduous forest	3	1.5	1.5	0.75
12628	2025-01-08	2501-01	2	1	04:30:00	2	2	Mottola	Taranto	Puglia	0-500	>10-15	deciduous forest	1.556	0.778	0.778	0.389
12629	2025-01-08	2501-01	2	1	04:00:00	1	2	San Donaci	Brindisi	Puglia	0-500	<0	deciduous forest	1.75	0.875	1.75	0.875
12630	2025-01-08	2501-01	1	0	02:00:00	1	3	Calimera	Lecce	Puglia	0-500	>10-15	Bush	1.75	0.583	1.75	0.583
12631	2025-01-08	2501-01	1	0	02:00:00	2	2	Cannole	Lecce	Puglia	0-500	>10-15	deciduous forest	1.75	0.875	0.875	0.438
12632	2025-01-08	2501-01	0	0	03:30:00	1	1	Giurdignano	Lecce	Puglia	0-500	>10-15	Bush	0	0	0	0
12633	2025-01-08	2501-01	1	1	03:00:00	1	1	Lecce	Lecce	Puglia	0-500	>10-15	deciduous forest	1.167	1.167	1.167	1.167
12634	2025-01-08	2501-01	1	1	05:00:00	1	2	Lecce	Lecce	Puglia	0-500	>5-10	Bush	0.7	0.35	0.7	0.35
12635	2025-01-08	2501-01	0	0	03:00:00	1	2	Maglie	Lecce	Puglia	0-500	>15	Bush	0	0	0	0
12636	2025-01-08	2501-01	1	0	03:00:00	1	2	Melendugno	Lecce	Puglia	0-500	>10-15	deciduous forest	1.167	0.583	1.167	0.583
12637	2025-01-08	2501-01	3	2	04:00:00	1	2	Melendugno	Lecce	Puglia	0-500	>15	deciduous forest	2.625	1.313	2.625	1.313
12638	2025-01-08	2501-01	1	0	04:50:00	1	2	Muro Leccese	Lecce	Puglia	0-500	>15	conifer forest	0.724	0.362	0.724	0.362
12639	2025-01-08	2501-01	0	0	02:00:00	1	1	Ruffano	Lecce	Puglia	0-500	>15	Bush	0	0	0	0
12640	2025-01-08	2501-01	0	0	01:30:00	1	1	Sannicola	Lecce	Puglia	0-500	>10-15	Bush	0	0	0	0
12801	2025-01-11	2501-02	3	1	03:00:00	3	5	Anzano di Puglia	Foggia	Puglia	>500-1000	>5-10	deciduous forest	3.5	0.7	1.167	0.233
12802	2025-01-11	2501-02	0	0	04:30:00	1	2	Cagnano Varano	Foggia	Puglia	0-500	>5-10	deciduous forest	0	0	0	0
12803	2025-01-11	2501-02	1	1	03:00:00	1	1	Faeto	Foggia	Puglia	>500-1000	0-5	deciduous forest	1.167	1.167	1.167	1.167
12804	2025-01-11	2501-02	2	0	04:30:00	1	3	San Giovanni Rotondo	Foggia	Puglia	>500-1000	>5-10	deciduous forest	1.556	0.519	1.556	0.519
12805	2025-01-11	2501-02	2	1	03:30:00	1	2	Noci	Bari	Puglia	0-500	<0	deciduous forest	2	1	2	1
12806	2025-01-11	2501-02	0	0	02:30:00	1	1	Ruvo di Puglia	Bari	Puglia	0-500	>5-10	deciduous forest	0	0	0	0
12807	2025-01-11	2501-02	6	2	06:00:00	1	2	Martina Franca	Taranto	Puglia	>500-1000	>5-10	Bush	3.5	1.75	3.5	1.75
12808	2025-01-11	2501-02	0	0	03:00:00	2	2	Mottola	Taranto	Puglia	0-500	>10-15	deciduous forest	0	0	0	0
12809	2025-01-11	2501-02	1	0	03:45:00	2	4	Calimera	Lecce	Puglia	0-500	>10-15	conifer forest	0.933	0.233	0.467	0.117
12810	2025-01-11	2501-02	0	0	02:00:00	1	2	Gallipoli	Lecce	Puglia	0-500	>10-15	Bush	0	0	0	0
12811	2025-01-11	2501-02	3	1	04:00:00	2	3	Lecce	Lecce	Puglia	0-500	<0	deciduous forest	2.625	0.875	1.313	0.438
12812	2025-01-11	2501-02	0	0	03:00:00	1	3	Lecce	Lecce	Puglia	0-500	>5-10	Bush	0	0	0	0
12813	2025-01-11	2501-02	1	1	03:00:00	1	2	Melendugno	Lecce	Puglia	0-500	>15	deciduous forest	1.167	0.583	1.167	0.583
12814	2025-01-11	2501-02	1	1	03:00:00	1	2	Melendugno	Lecce	Puglia	0-500	>15	deciduous forest	1.167	0.583	1.167	0.583
12815	2025-01-11	2501-02	2	0	04:00:00	1	3	Melendugno	Lecce	Puglia	0-500	>10-15	deciduous forest	1.75	0.583	1.75	0.583
12816	2025-01-11	2501-02	2	0	03:00:00	1	3	Otranto	Lecce	Puglia	0-500	>10-15	Bush	2.333	0.778	2.333	0.778
12817	2025-01-11	2501-02	0	0	04:00:00	1	1	Ruffano	Lecce	Puglia	0-500	>10-15	Bush	0	0	0	0
12818	2025-01-11	2501-02	0	0	02:30:00	1	1	Santa Cesarea Terme	Lecce	Puglia	0-500	>10-15	Bush	0	0	0	0
13000	2025-01-12	2501-02	0	0	04:30:00	1	2	Cagnano Varano	Foggia	Puglia	0-500	>5-10	deciduous forest	0	0	0	0
13001	2025-01-12	2501-02	3	0	04:30:00	1	3	San Giovanni Rotondo	Foggia	Puglia	>500-1000	>5-10	deciduous forest	2.333	0.778	2.333	0.778
13002	2025-01-12	2501-02	1	0	03:00:00	1	2	Noci	Bari	Puglia	0-500	>15	deciduous forest	1.167	0.583	1.167	0.583
13003	2025-01-12	2501-02	1	0	03:00:00	1	2	Erchie	Brindisi	Puglia	0-500	<0	deciduous forest	1.167	0.583	1.167	0.583
13004	2025-01-12	2501-02	1	0	02:15:00	1	2	Calimera	Lecce	Puglia	0-500	>10-15	Bush	1.556	0.778	1.556	0.778
13005	2025-01-12	2501-02	1	0	03:00:00	1	3	Caprarica di Lecce	Lecce	Puglia	0-500	>10-15	Bush	1.167	0.389	1.167	0.389
13006	2025-01-12	2501-02	1	0	02:00:00	2	2	Carpignano Salentino	Lecce	Puglia	0-500	>5-10	deciduous forest	1.75	0.875	0.875	0.438
13007	2025-01-12	2501-02	2	0	04:00:00	1	2	Melendugno	Lecce	Puglia	0-500	>10-15	deciduous forest	1.75	0.875	1.75	0.875
13008	2025-01-12	2501-02	1	0	04:50:00	2	4	Muro Leccese	Lecce	Puglia	0-500	>10-15	conifer forest	0.724	0.181	0.362	0.091
13114	2025-01-13	2501-02	2	0	04:00:00	2	3	Lecce	Lecce	Puglia	0-500	<0	deciduous forest	1.75	0.583	0.875	0.292
13115	2025-01-13	2501-02	1	0	03:00:00	1	2	Otranto	Lecce	Puglia	0-500	>5-10	deciduous forest	1.167	0.583	1.167	0.583
13166	2025-01-15	2501-02	3	1	04:00:00	1	2	Anzano di Puglia	Foggia	Puglia	0-500	0-5	deciduous forest	2.625	1.313	2.625	1.313
13167	2025-01-15	2501-02	2	0	04:00:00	2	2	Celle di San Vito	Foggia	Puglia	>500-1000	0-5	deciduous forest	1.75	0.875	0.875	0.438
13168	2025-01-15	2501-02	4	0	05:00:00	1	2	San Marco in Lamis	Foggia	Puglia	>500-1000	>5-10	deciduous forest	2.8	1.4	2.8	1.4
13169	2025-01-15	2501-02	4	1	04:30:00	1	2	San Nicandro Garganico	Foggia	Puglia	0-500	0-5	deciduous forest	3.111	1.556	3.111	1.556
13170	2025-01-15	2501-02	1	1	02:00:00	1	2	Martina Franca	Taranto	Puglia	>500-1000	>5-10	conifer forest	1.75	0.875	1.75	0.875
13171	2025-01-15	2501-02	5	3	04:00:00	2	2	Mottola	Taranto	Puglia	0-500	>5-10	deciduous forest	4.375	2.188	2.188	1.094
13172	2025-01-15	2501-02	2	0	03:30:00	1	2	Mottola	Taranto	Puglia	0-500	<0	deciduous forest	2	1	2	1
13173	2025-01-15	2501-02	1	0	02:00:00	2	2	Carpignano Salentino	Lecce	Puglia	0-500	>5-10	deciduous forest	1.75	0.875	0.875	0.438
13174	2025-01-15	2501-02	1	1	03:00:00	1	2	Gallipoli	Lecce	Puglia	0-500	>10-15	Bush	1.167	0.583	1.167	0.583
13175	2025-01-15	2501-02	1	0	02:30:00	1	1	Giurdignano	Lecce	Puglia	0-500	>10-15	Bush	1.4	1.4	1.4	1.4
13176	2025-01-15	2501-02	2	0	06:00:00	1	3	Maglie	Lecce	Puglia	0-500	>10-15	conifer forest	1.167	0.389	1.167	0.389
13177	2025-01-15	2501-02	1	0	03:00:00	1	2	Melendugno	Lecce	Puglia	0-500	>5-10	deciduous forest	1.167	0.583	1.167	0.583
13178	2025-01-15	2501-02	1	0	06:50:00	1	2	Melendugno	Lecce	Puglia	0-500	>10-15	Bush	0.512	0.256	0.512	0.256
13179	2025-01-15	2501-02	2	0	04:00:00	1	4	Melendugno	Lecce	Puglia	0-500	>5-10	Bush	1.75	0.438	1.75	0.438
13180	2025-01-15	2501-02	2	2	03:00:00	2	3	Ruffano	Lecce	Puglia	0-500	>10-15	Bush	2.333	0.778	1.167	0.389
13372	2025-01-18	2501-02	1	0	04:30:00	1	3	Cagnano Varano	Foggia	Puglia	0-500	>5-10	deciduous forest	0.778	0.259	0.778	0.259
13373	2025-01-18	2501-02	3	0	04:00:00	1	2	San Marco in Lamis	Foggia	Puglia	>500-1000	>5-10	deciduous forest	2.625	1.313	2.625	1.313
13374	2025-01-18	2501-02	2	0	03:00:00	1	2	Alberobello	Bari	Puglia	0-500	>10-15	deciduous forest	2.333	1.167	2.333	1.167
13375	2025-01-18	2501-02	2	1	03:00:00	2	2	Noci	Bari	Puglia	0-500	>5-10	deciduous forest	2.333	1.167	1.167	0.583
13376	2025-01-18	2501-02	4	0	04:30:00	1	2	Martina Franca	Taranto	Puglia	>500-1000	>5-10	Bush	3.111	1.556	3.111	1.556
13377	2025-01-18	2501-02	1	1	04:50:00	1	2	Calimera	Lecce	Puglia	0-500	>10-15	Bush	0.724	0.362	0.724	0.362
13378	2025-01-18	2501-02	1	0	02:30:00	1	2	Gallipoli	Lecce	Puglia	0-500	>10-15	Bush	1.4	0.7	1.4	0.7
13379	2025-01-18	2501-02	1	0	04:00:00	2	3	Lecce	Lecce	Puglia	0-500	<0	deciduous forest	0.875	0.292	0.438	0.146
13380	2025-01-18	2501-02	2	0	04:00:00	1	2	Melendugno	Lecce	Puglia	0-500	>10-15	deciduous forest	1.75	0.875	1.75	0.875
13381	2025-01-18	2501-02	0	0	03:00:00	1	1	Palmariggi	Lecce	Puglia	0-500	>10-15	deciduous forest	0	0	0	0
13382	2025-01-18	2501-02	0	0	03:00:00	1	1	Ruffano	Lecce	Puglia	0-500	>15	Bush	0	0	0	0
13383	2025-01-18	2501-02	3	1	04:00:00	2	4	Ruffano	Lecce	Puglia	0-500	>15	Bush	2.625	0.656	1.313	0.328
13547	2025-01-19	2501-02	4	0	03:00:00	2	2	Anzano di Puglia	Foggia	Puglia	0-500	>5-10	deciduous forest	4.667	2.333	2.333	1.167
13548	2025-01-19	2501-02	3	0	05:00:00	1	3	San Giovanni Rotondo	Foggia	Puglia	>500-1000	>5-10	deciduous forest	2.1	0.7	2.1	0.7
13549	2025-01-19	2501-02	1	0	04:00:00	1	3	San Nicandro Garganico	Foggia	Puglia	0-500	>5-10	deciduous forest	0.875	0.292	0.875	0.292
13550	2025-01-19	2501-02	2	1	04:00:00	2	2	Noci	Bari	Puglia	0-500	>10-15	deciduous forest	1.75	0.875	0.875	0.438
13551	2025-01-19	2501-02	2	0	04:00:00	1	2	Noci	Bari	Puglia	0-500	>10-15	deciduous forest	1.75	0.875	1.75	0.875
13552	2025-01-19	2501-02	3	2	03:30:00	2	2	Noci	Bari	Puglia	0-500	<0	deciduous forest	3	1.5	1.5	0.75
13553	2025-01-19	2501-02	0	0	02:00:00	1	2	Martina Franca	Taranto	Puglia	>500-1000	>5-10	conifer forest	0	0	0	0
13554	2025-01-19	2501-02	0	0	02:00:00	1	1	Ceglie Messapica	Brindisi	Puglia	0-500	>5-10	deciduous forest	0	0	0	0
13555	2025-01-19	2501-02	0	0	05:10:00	2	4	Calimera	Lecce	Puglia	0-500	>10-15	Bush	0	0	0	0
13556	2025-01-19	2501-02	0	0	03:00:00	1	1	Caprarica di Lecce	Lecce	Puglia	0-500	>10-15	Bush	0	0	0	0
13557	2025-01-19	2501-02	1	0	03:00:00	1	2	Carpignano Salentino	Lecce	Puglia	0-500	>10-15	deciduous forest	1.167	0.583	1.167	0.583
13558	2025-01-19	2501-02	1	0	04:00:00	2	3	Lecce	Lecce	Puglia	0-500	<0	deciduous forest	0.875	0.292	0.438	0.146
13559	2025-01-19	2501-02	2	2	05:00:00	2	3	Lecce	Lecce	Puglia	0-500	>10-15	deciduous forest	1.4	0.467	0.7	0.233
13560	2025-01-19	2501-02	1	1	05:00:00	1	2	Lecce	Lecce	Puglia	0-500	>5-10	deciduous forest	0.7	0.35	0.7	0.35
13561	2025-01-19	2501-02	2	0	04:00:00	1	2	Melendugno	Lecce	Puglia	0-500	>10-15	deciduous forest	1.75	0.875	1.75	0.875
13562	2025-01-19	2501-02	0	0	02:00:00	1	1	Montesano Salentino	Lecce	Puglia	0-500	>10-15	Bush	0	0	0	0
13661	2025-01-20	2501-02	0	0	02:00:00	1	2	Otranto	Lecce	Puglia	0-500	>10-15	Bush	0	0	0	0
13683	2025-01-21	2501-03	3	0	03:00:00	1	2	Lecce	Lecce	Puglia	0-500	>10-15	Bush	3.5	1.75	3.5	1.75
13705	2025-01-22	2501-03	3	2	03:00:00	1	2	Anzano di Puglia	Foggia	Puglia	>500-1000	>5-10	deciduous forest	3.5	1.75	3.5	1.75
13706	2025-01-22	2501-03	3	0	05:00:00	1	3	San Giovanni Rotondo	Foggia	Puglia	>500-1000	>5-10	deciduous forest	2.1	0.7	2.1	0.7
13707	2025-01-22	2501-03	3	1	06:45:00	1	2	San Nicandro Garganico	Foggia	Puglia	0-500	>5-10	deciduous forest	1.556	0.778	1.556	0.778
13708	2025-01-22	2501-03	0	0	03:30:00	2	2	Noci	Bari	Puglia	0-500	>10-15	deciduous forest	0	0	0	0
13709	2025-01-22	2501-03	2	1	04:00:00	1	2	Martina Franca	Taranto	Puglia	>500-1000	>10-15	Bush	1.75	0.875	1.75	0.875
13710	2025-01-22	2501-03	3	2	05:00:00	1	3	San Pancrazio Salentino	Brindisi	Puglia	0-500	<0	deciduous forest	2.1	0.7	2.1	0.7
13711	2025-01-22	2501-03	0	0	06:15:00	1	2	Carpignano Salentino	Lecce	Puglia	0-500	>10-15	conifer forest	0	0	0	0
13712	2025-01-22	2501-03	1	0	02:00:00	1	1	Cutrofiano	Lecce	Puglia	0-500	>15	Bush	1.75	1.75	1.75	1.75
13713	2025-01-22	2501-03	1	0	02:30:00	1	2	Gallipoli	Lecce	Puglia	0-500	>10-15	Bush	1.4	0.7	1.4	0.7
13714	2025-01-22	2501-03	0	0	03:00:00	1	2	Lecce	Lecce	Puglia	0-500	>5-10	Bush	0	0	0	0
13715	2025-01-22	2501-03	1	0	03:00:00	1	2	Melendugno	Lecce	Puglia	0-500	>10-15	deciduous forest	1.167	0.583	1.167	0.583
13716	2025-01-22	2501-03	3	0	04:00:00	1	2	Melendugno	Lecce	Puglia	0-500	>10-15	deciduous forest	2.625	1.313	2.625	1.313
13717	2025-01-22	2501-03	2	1	03:00:00	1	4	Melendugno	Lecce	Puglia	0-500	>5-10	deciduous forest	2.333	0.583	2.333	0.583
13795	2025-01-24	2501-03	2	0	02:30:00	1	2	Lecce	Lecce	Puglia	0-500	>10-15	deciduous forest	2.8	1.4	2.8	1.4
13847	2025-01-25	2501-03	2	0	04:00:00	1	1	Faeto	Foggia	Puglia	>500-1000	<0	deciduous forest	1.75	1.75	1.75	1.75
13848	2025-01-25	2501-03	3	1	03:00:00	2	3	Monteleone di Puglia	Foggia	Puglia	>500-1000	>5-10	deciduous forest	3.5	1.167	1.75	0.583
13849	2025-01-25	2501-03	3	0	04:00:00	1	2	San Marco in Lamis	Foggia	Puglia	>500-1000	>5-10	deciduous forest	2.625	1.313	2.625	1.313
13850	2025-01-25	2501-03	2	1	04:30:00	1	3	San Nicandro Garganico	Foggia	Puglia	0-500	>10-15	deciduous forest	1.556	0.519	1.556	0.519
13851	2025-01-25	2501-03	2	1	03:30:00	2	2	Noci	Bari	Puglia	0-500	<0	deciduous forest	2	1	1	0.5
13852	2025-01-25	2501-03	0	0	01:30:00	1	1	Ceglie Messapica	Brindisi	Puglia	0-500	>5-10	deciduous forest	0	0	0	0
13853	2025-01-25	2501-03	0	0	04:35:00	2	4	Calimera	Lecce	Puglia	0-500	>15	Bush	0	0	0	0
13854	2025-01-25	2501-03	0	0	02:00:00	1	2	Carpignano Salentino	Lecce	Puglia	0-500	>10-15	deciduous forest	0	0	0	0
13855	2025-01-25	2501-03	1	0	02:00:00	1	2	Carpignano Salentino	Lecce	Puglia	0-500	>10-15	deciduous forest	1.75	0.875	1.75	0.875
13856	2025-01-25	2501-03	1	1	03:00:00	2	2	Gallipoli	Lecce	Puglia	0-500	>10-15	conifer forest	1.167	0.583	0.583	0.292
13857	2025-01-25	2501-03	0	0	02:30:00	1	1	Giurdignano	Lecce	Puglia	0-500	>10-15	Bush	0	0	0	0
13858	2025-01-25	2501-03	0	0	04:00:00	1	2	Lecce	Lecce	Puglia	0-500	>5-10	deciduous forest	0	0	0	0
13859	2025-01-25	2501-03	4	1	04:00:00	1	2	Melendugno	Lecce	Puglia	0-500	>10-15	deciduous forest	3.5	1.75	3.5	1.75
13860	2025-01-25	2501-03	0	0	02:00:00	1	1	Ruffano	Lecce	Puglia	0-500	>15	Bush	0	0	0	0
13861	2025-01-25	2501-03	2	0	03:00:00	1	1	Andria	Barletta-Andria-Trani	Puglia	0-500	>5-10	Bush	2.333	2.333	2.333	2.333
13996	2025-01-26	2501-03	0	0	03:00:00	3	4	Monteleone di Puglia	Foggia	Puglia	>500-1000	>5-10	deciduous forest	0	0	0	0
13997	2025-01-26	2501-03	3	0	05:00:00	1	2	San Marco in Lamis	Foggia	Puglia	>500-1000	>5-10	deciduous forest	2.1	1.05	2.1	1.05
13998	2025-01-26	2501-03	1	0	01:00:00	1	1	Locorotondo	Bari	Puglia	0-500	>15	deciduous forest	3.5	3.5	3.5	3.5
13999	2025-01-26	2501-03	1	1	04:30:00	2	2	Noci	Bari	Puglia	0-500	>15	deciduous forest	0.778	0.389	0.389	0.194
14000	2025-01-26	2501-03	2	1	03:30:00	2	2	Noci	Bari	Puglia	0-500	<0	deciduous forest	2	1	1	0.5
14001	2025-01-26	2501-03	3	0	04:00:00	1	2	Martina Franca	Taranto	Puglia	>500-1000	>5-10	conifer forest	2.625	1.313	2.625	1.313
14002	2025-01-26	2501-03	1	1	04:00:00	1	1	Martina Franca	Taranto	Puglia	0-500	>5-10	deciduous forest	0.875	0.875	0.875	0.875
14003	2025-01-26	2501-03	1	0	02:00:00	1	1	Caprarica di Lecce	Lecce	Puglia	0-500	>10-15	Bush	1.75	1.75	1.75	1.75
14004	2025-01-26	2501-03	0	0	02:00:00	1	2	Carpignano Salentino	Lecce	Puglia	0-500	>10-15	deciduous forest	0	0	0	0
14005	2025-01-26	2501-03	1	0	04:00:00	1	2	Melendugno	Lecce	Puglia	0-500	>10-15	deciduous forest	0.875	0.438	0.875	0.438
14006	2025-01-26	2501-03	1	0	03:00:00	1	2	Melendugno	Lecce	Puglia	0-500	>10-15	deciduous forest	1.167	0.583	1.167	0.583
14007	2025-01-26	2501-03	0	0	03:45:00	2	4	Muro Leccese	Lecce	Puglia	0-500	>10-15	Bush	0	0	0	0
14008	2025-01-26	2501-03	0	0	02:00:00	1	1	Specchia	Lecce	Puglia	0-500	>10-15	Bush	0	0	0	0
14009	2025-01-26	2501-03	1	0	02:00:00	1	2	Taviano	Lecce	Puglia	0-500	>10-15	Bush	1.75	0.875	1.75	0.875
14089	2025-01-27	2501-03	4	0	02:30:00	1	2	Lecce	Lecce	Puglia	0-500	>10-15	deciduous forest	5.6	2.8	5.6	2.8
14153	2025-01-29	2501-03	0	0	02:30:00	3	4	Monteleone di Puglia	Foggia	Puglia	>500-1000	>5-10	deciduous forest	0	0	0	0
14154	2025-01-29	2501-03	2	0	04:00:00	1	2	San Marco in Lamis	Foggia	Puglia	>500-1000	>5-10	deciduous forest	1.75	0.875	1.75	0.875
14155	2025-01-29	2501-03	0	0	05:30:00	1	3	San Nicandro Garganico	Foggia	Puglia	0-500	>10-15	deciduous forest	0	0	0	0
14156	2025-01-29	2501-03	2	1	03:30:00	2	2	Noci	Bari	Puglia	0-500	<0	deciduous forest	2	1	1	0.5
14157	2025-01-29	2501-03	5	0	04:00:00	1	2	Martina Franca	Taranto	Puglia	>500-1000	>10-15	conifer forest	4.375	2.188	4.375	2.188
14158	2025-01-29	2501-03	2	0	04:00:00	1	1	Mottola	Taranto	Puglia	0-500	>10-15	deciduous forest	1.75	1.75	1.75	1.75
14159	2025-01-29	2501-03	0	0	04:50:00	2	4	Calimera	Lecce	Puglia	0-500	>15	Bush	0	0	0	0
14160	2025-01-29	2501-03	1	0	02:00:00	1	1	Cutrofiano	Lecce	Puglia	0-500	>15	Bush	1.75	1.75	1.75	1.75
14161	2025-01-29	2501-03	0	0	04:00:00	1	2	Melendugno	Lecce	Puglia	0-500	>15	deciduous forest	0	0	0	0
14162	2025-01-29	2501-03	2	0	04:00:00	1	3	Melendugno	Lecce	Puglia	0-500	>15	deciduous forest	1.75	0.583	1.75	0.583
14163	2025-01-29	2501-03	2	0	04:00:00	1	4	Melendugno	Lecce	Puglia	0-500	>10-15	deciduous forest	1.75	0.438	1.75	0.438
14338	2025-02-01	2502-01	3	0	03:00:00	1	2	Cannole	Lecce	Puglia	0-500	>10-15	Bush	3.5	1.75	3.5	1.75
14339	2025-02-01	2502-01	0	0	02:00:00	1	1	Cutrofiano	Lecce	Puglia	0-500	>15	Bush	0	0	0	0
14340	2025-02-01	2502-01	3	0	05:00:00	1	2	Lecce	Lecce	Puglia	0-500	0-5	deciduous forest	2.1	1.05	2.1	1.05
14341	2025-02-01	2502-01	0	0	01:15:00	1	1	Sannicola	Lecce	Puglia	0-500	>10-15	conifer forest	0	0	0	0
14342	2025-02-01	2502-01	2	0	02:30:00	1	1	Vernole	Lecce	Puglia	0-500	>5-10	Bush	2.8	2.8	2.8	2.8
14439	2025-02-02	2502-01	0	0	02:00:00	1	2	Martina Franca	Taranto	Puglia	>500-1000	>5-10	conifer forest	0	0	0	0
14440	2025-02-02	2502-01	0	0	02:30:00	1	1	Giurdignano	Lecce	Puglia	0-500	>10-15	Bush	0	0	0	0
14441	2025-02-02	2502-01	0	0	02:30:00	1	1	Giurdignano	Lecce	Puglia	0-500	>10-15	Bush	0	0	0	0
14442	2025-02-02	2502-01	3	0	02:00:00	2	3	Lecce	Lecce	Puglia	0-500	>10-15	conifer forest	5.25	1.75	2.625	0.875
14443	2025-02-02	2502-01	1	0	02:00:00	1	1	Melendugno	Lecce	Puglia	0-500	>10-15	Bush	1.75	1.75	1.75	1.75
14444	2025-02-02	2502-01	1	0	03:00:00	1	4	Melendugno	Lecce	Puglia	0-500	>10-15	deciduous forest	1.167	0.292	1.167	0.292
14445	2025-02-02	2502-01	0	0	02:00:00	1	1	Specchia	Lecce	Puglia	0-500	>15	Bush	0	0	0	0
14446	2025-02-02	2502-01	1	0	01:30:00	1	1	Trepuzzi	Lecce	Puglia	0-500	>10-15	conifer forest	2.333	2.333	2.333	2.333
14498	2025-02-03	2502-01	2	0	02:00:00	1	1	Uggiano la Chiesa	Lecce	Puglia	0-500	>10-15	Bush	3.5	3.5	3.5	3.5
14579	2025-02-05	2502-01	2	0	05:00:00	1	2	San Nicandro Garganico	Foggia	Puglia	0-500	>5-10	deciduous forest	1.4	0.7	1.4	0.7
14580	2025-02-05	2502-01	3	0	03:00:00	2	2	Noci	Bari	Puglia	0-500	>5-10	deciduous forest	3.5	1.75	1.75	0.875
14581	2025-02-05	2502-01	2	0	01:30:00	1	2	Gallipoli	Lecce	Puglia	0-500	>10-15	conifer forest	4.667	2.333	4.667	2.333
14608	2025-02-06	2502-01	1	0	02:00:00	2	2	Cannole	Lecce	Puglia	0-500	>10-15	deciduous forest	1.75	0.875	0.875	0.438
14609	2025-02-06	2502-01	0	0	02:00:00	2	4	Carpignano Salentino	Lecce	Puglia	0-500	>10-15	conifer forest	0	0	0	0
14610	2025-02-06	2502-01	0	0	03:45:00	1	2	Muro Leccese	Lecce	Puglia	0-500	>10-15	conifer forest	0	0	0	0
14674	2025-02-08	2502-01	0	0	04:30:00	1	2	San Nicandro Garganico	Foggia	Puglia	0-500	>10-15	deciduous forest	0	0	0	0
14675	2025-02-08	2502-01	1	0	03:00:00	2	2	Noci	Bari	Puglia	0-500	>10-15	deciduous forest	1.167	0.583	0.583	0.292
14676	2025-02-08	2502-01	2	0	02:00:00	2	2	Martina Franca	Taranto	Puglia	>500-1000	>5-10	deciduous forest	3.5	1.75	1.75	0.875
14677	2025-02-08	2502-01	2	0	01:30:00	1	2	San Giorgio Ionico	Taranto	Puglia	0-500	>5-10	deciduous forest	4.667	2.333	4.667	2.333
14678	2025-02-08	2502-01	2	0	01:30:00	1	2	San Giorgio Ionico	Taranto	Puglia	0-500	>5-10	deciduous forest	4.667	2.333	4.667	2.333
14679	2025-02-08	2502-01	1	0	02:30:00	1	2	Cannole	Lecce	Puglia	0-500	>10-15	conifer forest	1.4	0.7	1.4	0.7
14680	2025-02-08	2502-01	1	0	02:00:00	1	2	Cannole	Lecce	Puglia	0-500	>10-15	deciduous forest	1.75	0.875	1.75	0.875
14681	2025-02-08	2502-01	1	0	02:00:00	1	1	Cannole	Lecce	Puglia	0-500	>10-15	deciduous forest	1.75	1.75	1.75	1.75
14682	2025-02-08	2502-01	1	0	02:00:00	1	1	Cannole	Lecce	Puglia	0-500	>10-15	deciduous forest	1.75	1.75	1.75	1.75
14683	2025-02-08	2502-01	0	0	03:00:00	1	2	Cutrofiano	Lecce	Puglia	0-500	>10-15	deciduous forest	0	0	0	0
14684	2025-02-08	2502-01	1	0	04:00:00	1	2	Lecce	Lecce	Puglia	0-500	>5-10	Bush	0.875	0.438	0.875	0.438
14685	2025-02-08	2502-01	0	0	02:00:00	1	2	Lecce	Lecce	Puglia	0-500	>10-15	Bush	0	0	0	0
14686	2025-02-08	2502-01	3	0	03:00:00	1	2	Otranto	Lecce	Puglia	0-500	>15	Bush	3.5	1.75	3.5	1.75
14687	2025-02-08	2502-01	1	0	02:00:00	1	2	Palmariggi	Lecce	Puglia	0-500	<0	deciduous forest	1.75	0.875	1.75	0.875
14688	2025-02-08	2502-01	1	0	02:30:00	1	1	Uggiano la Chiesa	Lecce	Puglia	0-500	>10-15	Bush	1.4	1.4	1.4	1.4
14786	2025-02-09	2502-01	1	0	04:00:00	1	2	San Nicandro Garganico	Foggia	Puglia	0-500	>5-10	deciduous forest	0.875	0.438	0.875	0.438
14787	2025-02-09	2502-01	1	0	01:00:00	1	1	Locorotondo	Bari	Puglia	0-500	>10-15	deciduous forest	3.5	3.5	3.5	3.5
14788	2025-02-09	2502-01	1	0	02:30:00	1	1	Laterza	Taranto	Puglia	0-500	>5-10	deciduous forest	1.4	1.4	1.4	1.4
14789	2025-02-09	2502-01	2	0	02:00:00	2	2	Martina Franca	Taranto	Puglia	>500-1000	>5-10	deciduous forest	3.5	1.75	1.75	0.875
14790	2025-02-09	2502-01	1	0	02:00:00	1	1	Cannole	Lecce	Puglia	0-500	>10-15	deciduous forest	1.75	1.75	1.75	1.75
14791	2025-02-09	2502-01	1	0	01:39:00	1	1	Gallipoli	Lecce	Puglia	0-500	>10-15	conifer forest	2.121	2.121	2.121	2.121
14792	2025-02-09	2502-01	1	0	03:00:00	2	2	Leverano	Lecce	Puglia	0-500	>15	deciduous forest	1.167	0.583	0.583	0.292
14793	2025-02-09	2502-01	2	0	04:00:00	1	2	Melendugno	Lecce	Puglia	0-500	>5-10	Bush	1.75	0.875	1.75	0.875
14794	2025-02-09	2502-01	1	0	02:30:00	1	4	Melendugno	Lecce	Puglia	0-500	>5-10	deciduous forest	1.4	0.35	1.4	0.35
14795	2025-02-09	2502-01	2	0	02:00:00	1	2	Melendugno	Lecce	Puglia	0-500	<0	deciduous forest	3.5	1.75	3.5	1.75
14796	2025-02-09	2502-01	0	0	03:00:00	1	2	Melendugno	Lecce	Puglia	0-500	>10-15	deciduous forest	0	0	0	0
14797	2025-02-09	2502-01	3	0	03:30:00	2	1	NardÃ²	Lecce	Puglia	0-500	<0	deciduous forest	3	3	1.5	1.5
14798	2025-02-09	2502-01	0	0	03:00:00	1	2	Specchia	Lecce	Puglia	0-500	>5-10	deciduous forest	0	0	0	0
14799	2025-02-09	2502-01	1	0	01:30:00	1	1	Squinzano	Lecce	Puglia	0-500	>10-15	deciduous forest	2.333	2.333	2.333	2.333
14800	2025-02-09	2502-01	2	0	01:45:00	1	1	Veglie	Lecce	Puglia	0-500	<0	Bush	4	4	4	4
14801	2025-02-09	2502-01	1	0	02:00:00	2	2	Veglie	Lecce	Puglia	0-500	>5-10	Bush	1.75	0.875	0.875	0.438
14846	2025-02-10	2502-01	2	0	02:00:00	2	2	Lecce	Lecce	Puglia	0-500	>5-10	conifer forest	3.5	1.75	1.75	0.875
14847	2025-02-10	2502-01	2	0	03:00:00	1	1	Melendugno	Lecce	Puglia	0-500	>10-15	deciduous forest	2.333	2.333	2.333	2.333
14848	2025-02-10	2502-01	0	0	02:00:00	1	1	Veglie	Lecce	Puglia	0-500	>10-15	Bush	0	0	0	0
14849	2025-02-10	2502-01	0	0	01:30:00	2	2	Veglie	Lecce	Puglia	0-500	>10-15	Bush	0	0	0	0
14850	2025-02-10	2502-01	1	0	02:00:00	1	1	Vernole	Lecce	Puglia	0-500	>5-10	Bush	1.75	1.75	1.75	1.75
14919	2025-02-12	2502-02	2	0	04:30:00	1	2	Cagnano Varano	Foggia	Puglia	0-500	>10-15	deciduous forest	1.556	0.778	1.556	0.778
14920	2025-02-12	2502-02	1	0	03:00:00	1	1	Putignano	Bari	Puglia	0-500	>5-10	deciduous forest	1.167	1.167	1.167	1.167
14921	2025-02-12	2502-02	0	0	03:45:00	1	2	Calimera	Lecce	Puglia	0-500	>10-15	conifer forest	0	0	0	0
14922	2025-02-12	2502-02	1	0	01:15:00	1	1	Gallipoli	Lecce	Puglia	0-500	>10-15	conifer forest	2.8	2.8	2.8	2.8
14923	2025-02-12	2502-02	2	0	03:00:00	1	1	Lecce	Lecce	Puglia	0-500	>10-15	deciduous forest	2.333	2.333	2.333	2.333
14924	2025-02-12	2502-02	0	0	03:00:00	1	2	Melendugno	Lecce	Puglia	0-500	>10-15	deciduous forest	0	0	0	0
14925	2025-02-12	2502-02	0	0	03:00:00	1	1	Otranto	Lecce	Puglia	0-500	>10-15	Bush	0	0	0	0
14951	2025-02-13	2502-02	3	0	05:00:00	1	1	Cagnano Varano	Foggia	Puglia	0-500	>10-15	deciduous forest	2.1	2.1	2.1	2.1
14952	2025-02-13	2502-02	2	0	04:00:00	1	1	Alberobello	Bari	Puglia	0-500	>10-15	deciduous forest	1.75	1.75	1.75	1.75
14953	2025-02-13	2502-02	0	0	02:00:00	1	2	Cannole	Lecce	Puglia	0-500	>10-15	deciduous forest	0	0	0	0
14954	2025-02-13	2502-02	1	0	02:00:00	1	2	Cannole	Lecce	Puglia	0-500	<0	conifer forest	1.75	0.875	1.75	0.875
14955	2025-02-13	2502-02	0	0	04:00:00	1	2	Melendugno	Lecce	Puglia	0-500	>15	conifer forest	0	0	0	0
14967	2025-02-14	2502-02	1	0	03:00:00	1	1	Lecce	Lecce	Puglia	0-500	>10-15	deciduous forest	1.167	1.167	1.167	1.167
14968	2025-02-14	2502-02	3	0	02:00:00	2	3	Lecce	Lecce	Puglia	0-500	>10-15	conifer forest	5.25	1.75	2.625	0.875
15060	2025-02-15	2502-02	2	0	04:30:00	1	2	Cagnano Varano	Foggia	Puglia	0-500	>10-15	deciduous forest	1.556	0.778	1.556	0.778
15061	2025-02-15	2502-02	0	0	01:30:00	1	1	Noci	Bari	Puglia	0-500	>10-15	deciduous forest	0	0	0	0
15062	2025-02-15	2502-02	1	0	01:00:00	1	2	San Giorgio Ionico	Taranto	Puglia	0-500	>10-15	deciduous forest	3.5	1.75	3.5	1.75
15063	2025-02-15	2502-02	0	0	03:45:00	1	2	Calimera	Lecce	Puglia	0-500	>15	Bush	0	0	0	0
15064	2025-02-15	2502-02	2	0	03:00:00	1	2	Cannole	Lecce	Puglia	0-500	>10-15	Bush	2.333	1.167	2.333	1.167
15065	2025-02-15	2502-02	1	0	02:00:00	1	2	Cannole	Lecce	Puglia	0-500	>5-10	deciduous forest	1.75	0.875	1.75	0.875
15066	2025-02-15	2502-02	0	0	02:30:00	1	2	Lecce	Lecce	Puglia	0-500	>10-15	deciduous forest	0	0	0	0
15067	2025-02-15	2502-02	3	0	03:00:00	2	3	Otranto	Lecce	Puglia	0-500	>10-15	conifer forest	3.5	1.167	1.75	0.583
15068	2025-02-15	2502-02	1	0	02:00:00	1	2	Otranto	Lecce	Puglia	0-500	>10-15	deciduous forest	1.75	0.875	1.75	0.875
15069	2025-02-15	2502-02	0	0	03:00:00	1	2	Supersano	Lecce	Puglia	0-500	>10-15	Bush	0	0	0	0
15070	2025-02-15	2502-02	1	0	03:15:00	1	2	Taviano	Lecce	Puglia	0-500	>10-15	Bush	1.077	0.538	1.077	0.538
15071	2025-02-15	2502-02	0	0	02:30:00	1	1	Uggiano la Chiesa	Lecce	Puglia	0-500	>10-15	deciduous forest	0	0	0	0
15072	2025-02-15	2502-02	2	0	01:30:00	2	2	Veglie	Lecce	Puglia	0-500	>10-15	Bush	4.667	2.333	2.333	1.167
15073	2025-02-15	2502-02	2	0	02:00:00	1	1	Veglie	Lecce	Puglia	0-500	>10-15	Bush	3.5	3.5	3.5	3.5
15296	2025-02-16	2502-02	2	0	04:00:00	1	2	Cagnano Varano	Foggia	Puglia	0-500	>5-10	deciduous forest	1.75	0.875	1.75	0.875
15297	2025-02-16	2502-02	5	0	03:30:00	1	1	San Marco in Lamis	Foggia	Puglia	0-500	0-5	deciduous forest	5	5	5	5
15298	2025-02-16	2502-02	0	0	03:00:00	1	1	Laterza	Taranto	Puglia	0-500	>5-10	deciduous forest	0	0	0	0
15299	2025-02-16	2502-02	0	0	03:00:00	1	2	Martina Franca	Taranto	Puglia	>500-1000	>10-15	deciduous forest	0	0	0	0
15300	2025-02-16	2502-02	2	0	02:00:00	1	2	Cannole	Lecce	Puglia	0-500	>5-10	deciduous forest	3.5	1.75	3.5	1.75
15301	2025-02-16	2502-02	0	0	02:15:00	1	2	Caprarica di Lecce	Lecce	Puglia	0-500	>10-15	Bush	0	0	0	0
15302	2025-02-16	2502-02	0	0	03:00:00	1	2	Leverano	Lecce	Puglia	0-500	>10-15	Bush	0	0	0	0
15303	2025-02-16	2502-02	2	0	04:00:00	1	2	Melendugno	Lecce	Puglia	0-500	>10-15	Bush	1.75	0.875	1.75	0.875
15304	2025-02-16	2502-02	1	0	03:00:00	1	4	Melendugno	Lecce	Puglia	0-500	>10-15	deciduous forest	1.167	0.292	1.167	0.292
15305	2025-02-16	2502-02	0	0	04:00:00	1	2	Specchia	Lecce	Puglia	0-500	>10-15	Bush	0	0	0	0
15419	2025-02-17	2502-02	0	0	01:45:00	1	1	Gallipoli	Lecce	Puglia	0-500	>10-15	conifer forest	0	0	0	0
15420	2025-02-17	2502-02	1	0	03:00:00	1	1	Lecce	Lecce	Puglia	0-500	>10-15	deciduous forest	1.167	1.167	1.167	1.167
15421	2025-02-17	2502-02	0	0	03:00:00	1	2	Squinzano	Lecce	Puglia	0-500	>10-15	Bush	0	0	0	0
15422	2025-02-17	2502-02	0	0	01:00:00	2	1	Veglie	Lecce	Puglia	0-500	>10-15	Bush	0	0	0	0
15437	2025-02-18	2502-02	3	0	02:00:00	2	2	Lecce	Lecce	Puglia	0-500	>10-15	conifer forest	5.25	2.625	2.625	1.313
15438	2025-02-18	2502-02	2	0	02:00:00	1	1	Melendugno	Lecce	Puglia	0-500	<0	deciduous forest	3.5	3.5	3.5	3.5
15507	2025-02-19	2502-02	5	0	03:00:00	1	2	Cutrofiano	Lecce	Puglia	0-500	>5-10	Bush	5.833	2.917	5.833	2.917
15508	2025-02-19	2502-02	1	0	02:30:00	1	1	Lecce	Lecce	Puglia	0-500	>5-10	Bush	1.4	1.4	1.4	1.4
15509	2025-02-19	2502-02	1	0	02:00:00	1	2	Veglie	Lecce	Puglia	0-500	>10-15	Bush	1.75	0.875	1.75	0.875
15555	2025-02-20	2502-02	2	0	04:30:00	1	2	Cagnano Varano	Foggia	Puglia	0-500	>10-15	deciduous forest	1.556	0.778	1.556	0.778
15556	2025-02-20	2502-02	2	0	02:30:00	2	2	Alberobello	Bari	Puglia	0-500	>5-10	deciduous forest	2.8	1.4	1.4	0.7
15557	2025-02-20	2502-02	0	0	03:20:00	1	2	Cannole	Lecce	Puglia	0-500	>10-15	Bush	0	0	0	0
15558	2025-02-20	2502-02	1	0	02:15:00	1	2	Caprarica di Lecce	Lecce	Puglia	0-500	>10-15	Bush	1.556	0.778	1.556	0.778
15559	2025-02-20	2502-02	0	0	02:30:00	1	1	Giurdignano	Lecce	Puglia	0-500	>5-10	Bush	0	0	0	0
15578	2025-02-21	2502-03	4	0	04:30:00	2	2	Martina Franca	Taranto	Puglia	>500-1000	>5-10	Bush	3.111	1.556	1.556	0.778
15687	2025-02-22	2502-03	2	0	02:00:00	1	1	Faeto	Foggia	Puglia	>500-1000	0-5	deciduous forest	3.5	3.5	3.5	3.5
15688	2025-02-22	2502-03	4	0	05:00:00	1	1	San Nicandro Garganico	Foggia	Puglia	0-500	>5-10	deciduous forest	2.8	2.8	2.8	2.8
15689	2025-02-22	2502-03	1	0	02:00:00	1	2	Alberobello	Bari	Puglia	0-500	>5-10	deciduous forest	1.75	0.875	1.75	0.875
15690	2025-02-22	2502-03	2	0	02:30:00	1	2	Martina Franca	Taranto	Puglia	0-500	0-5	deciduous forest	2.8	1.4	2.8	1.4
15691	2025-02-22	2502-03	2	0	03:00:00	2	3	Mottola	Taranto	Puglia	0-500	>10-15	deciduous forest	2.333	0.778	1.167	0.389
15692	2025-02-22	2502-03	1	0	01:30:00	1	2	San Giorgio Ionico	Taranto	Puglia	0-500	>10-15	deciduous forest	2.333	1.167	2.333	1.167
15693	2025-02-22	2502-03	1	0	03:00:00	2	2	Alessano	Lecce	Puglia	0-500	>5-10	deciduous forest	1.167	0.583	0.583	0.292
15694	2025-02-22	2502-03	1	0	02:00:00	1	2	Lecce	Lecce	Puglia	0-500	>10-15	deciduous forest	1.75	0.875	1.75	0.875
15695	2025-02-22	2502-03	2	0	03:30:00	1	2	Melendugno	Lecce	Puglia	0-500	>10-15	Bush	2	1	2	1
15696	2025-02-22	2502-03	0	0	03:00:00	1	2	Specchia	Lecce	Puglia	0-500	0-5	conifer forest	0	0	0	0
15927	2025-02-23	2502-03	3	0	03:00:00	1	1	Monte Sant'Angelo	Foggia	Puglia	>500-1000	>5-10	deciduous forest	3.5	3.5	3.5	3.5
15928	2025-02-23	2502-03	5	0	05:00:00	1	2	San Nicandro Garganico	Foggia	Puglia	0-500	<0	deciduous forest	3.5	1.75	3.5	1.75
15929	2025-02-23	2502-03	0	0	03:00:00	1	1	Gioia del Colle	Bari	Puglia	0-500	>10-15	deciduous forest	0	0	0	0
15930	2025-02-23	2502-03	2	0	03:30:00	1	1	Laterza	Taranto	Puglia	0-500	>5-10	deciduous forest	2	2	2	2
15931	2025-02-23	2502-03	1	0	01:30:00	1	1	Martina Franca	Taranto	Puglia	0-500	0-5	deciduous forest	2.333	2.333	2.333	2.333
15932	2025-02-23	2502-03	2	0	02:00:00	2	4	Cannole	Lecce	Puglia	0-500	>10-15	conifer forest	3.5	0.875	1.75	0.438
15933	2025-02-23	2502-03	1	0	02:00:00	1	1	Cannole	Lecce	Puglia	0-500	>10-15	deciduous forest	1.75	1.75	1.75	1.75
15934	2025-02-23	2502-03	2	0	02:00:00	1	2	Cannole	Lecce	Puglia	0-500	>10-15	deciduous forest	3.5	1.75	3.5	1.75
15935	2025-02-23	2502-03	0	0	03:45:00	1	2	Caprarica di Lecce	Lecce	Puglia	0-500	>15	Bush	0	0	0	0
15936	2025-02-23	2502-03	0	0	02:00:00	1	2	Caprarica di Lecce	Lecce	Puglia	0-500	>10-15	Bush	0	0	0	0
15937	2025-02-23	2502-03	2	0	05:00:00	1	2	Corigliano d'Otranto	Lecce	Puglia	0-500	>10-15	Bush	1.4	0.7	1.4	0.7
15938	2025-02-23	2502-03	4	0	03:00:00	1	1	Cutrofiano	Lecce	Puglia	0-500	>5-10	conifer forest	4.667	4.667	4.667	4.667
15939	2025-02-23	2502-03	2	0	04:00:00	1	2	Lecce	Lecce	Puglia	0-500	>10-15	deciduous forest	1.75	0.875	1.75	0.875
15940	2025-02-23	2502-03	1	0	02:00:00	2	2	Lecce	Lecce	Puglia	0-500	>10-15	conifer forest	1.75	0.875	0.875	0.438
15941	2025-02-23	2502-03	1	0	03:00:00	1	2	Melendugno	Lecce	Puglia	0-500	>10-15	deciduous forest	1.167	0.583	1.167	0.583
15942	2025-02-23	2502-03	0	0	03:00:00	1	4	Melendugno	Lecce	Puglia	0-500	>10-15	deciduous forest	0	0	0	0
15943	2025-02-23	2502-03	1	0	01:30:00	1	1	Salve	Lecce	Puglia	0-500	>10-15	deciduous forest	2.333	2.333	2.333	2.333
15944	2025-02-23	2502-03	1	0	01:30:00	1	1	Salve	Lecce	Puglia	0-500	<0	deciduous forest	2.333	2.333	2.333	2.333
15945	2025-02-23	2502-03	0	0	04:00:00	1	2	Specchia	Lecce	Puglia	0-500	>5-10	Bush	0	0	0	0
16054	2025-02-24	2502-03	2	0	03:00:00	1	1	Cutrofiano	Lecce	Puglia	0-500	>15	conifer forest	2.333	2.333	2.333	2.333
16055	2025-02-24	2502-03	3	0	02:30:00	1	2	Melendugno	Lecce	Puglia	0-500	>10-15	deciduous forest	4.2	2.1	4.2	2.1
16084	2025-02-25	2502-03	0	0	02:00:00	1	1	Lecce	Lecce	Puglia	0-500	>5-10	Bush	0	0	0	0
16158	2025-02-26	2502-03	3	0	04:00:00	1	1	San Nicandro Garganico	Foggia	Puglia	0-500	>5-10	deciduous forest	2.625	2.625	2.625	2.625
16159	2025-02-26	2502-03	1	0	04:25:00	1	2	Carpignano Salentino	Lecce	Puglia	0-500	>10-15	conifer forest	0.792	0.396	0.792	0.396
16160	2025-02-26	2502-03	1	0	02:00:00	2	2	Lecce	Lecce	Puglia	0-500	>10-15	deciduous forest	1.75	0.875	0.875	0.438
16161	2025-02-26	2502-03	1	0	04:00:00	1	1	Melendugno	Lecce	Puglia	0-500	>10-15	deciduous forest	0.875	0.875	0.875	0.875
16162	2025-02-26	2502-03	2	0	04:00:00	1	2	Supersano	Lecce	Puglia	0-500	>10-15	deciduous forest	1.75	0.875	1.75	0.875
16191	2025-02-27	2502-03	5	0	04:00:00	1	2	San Nicandro Garganico	Foggia	Puglia	0-500	>5-10	deciduous forest	4.375	2.188	4.375	2.188
16192	2025-02-27	2502-03	3	0	03:00:00	1	12	Calimera	Lecce	Puglia	0-500	>5-10	deciduous forest	3.5	0.292	3.5	0.292
16193	2025-02-27	2502-03	0	0	01:30:00	1	1	Gallipoli	Lecce	Puglia	0-500	>10-15	conifer forest	0	0	0	0
16194	2025-02-27	2502-03	0	0	03:00:00	1	1	Uggiano la Chiesa	Lecce	Puglia	0-500	>10-15	Bush	0	0	0	0
16212	2025-02-28	2502-03	1	0	02:40:00	1	2	Calimera	Lecce	Puglia	0-500	>15	conifer forest	1.313	0.656	1.313	0.656
16213	2025-02-28	2502-03	1	0	02:00:00	1	1	Lecce	Lecce	Puglia	0-500	>10-15	conifer forest	1.75	1.75	1.75	1.75
16321	2025-03-01	2503-01	1	0	02:00:00	1	1	Anzano di Puglia	Foggia	Puglia	>500-1000	0-5	deciduous forest	1.75	1.75	1.75	1.75
16322	2025-03-01	2503-01	2	0	05:00:00	1	2	San Nicandro Garganico	Foggia	Puglia	0-500	<0	deciduous forest	1.4	0.7	1.4	0.7
16323	2025-03-01	2503-01	1	0	02:00:00	1	2	Cannole	Lecce	Puglia	0-500	>10-15	deciduous forest	1.75	0.875	1.75	0.875
16324	2025-03-01	2503-01	0	0	02:00:00	1	2	Caprarica di Lecce	Lecce	Puglia	0-500	>10-15	Bush	0	0	0	0
16325	2025-03-01	2503-01	1	0	03:00:00	1	2	Otranto	Lecce	Puglia	0-500	>10-15	deciduous forest	1.167	0.583	1.167	0.583
16326	2025-03-01	2503-01	3	0	05:00:00	1	2	Otranto	Lecce	Puglia	0-500	>10-15	deciduous forest	2.1	1.05	2.1	1.05
16577	2025-03-02	2503-01	7	0	04:30:00	1	2	Cagnano Varano	Foggia	Puglia	0-500	>5-10	deciduous forest	5.444	2.722	5.444	2.722
16578	2025-03-02	2503-01	3	0	03:30:00	1	1	Monte Sant'Angelo	Foggia	Puglia	>500-1000	>5-10	deciduous forest	3	3	3	3
16579	2025-03-02	2503-01	1	0	02:30:00	1	1	Gioia del Colle	Bari	Puglia	0-500	>10-15	deciduous forest	1.4	1.4	1.4	1.4
16580	2025-03-02	2503-01	1	0	02:00:00	1	2	Noci	Bari	Puglia	0-500	>10-15	deciduous forest	1.75	0.875	1.75	0.875
16581	2025-03-02	2503-01	2	0	03:00:00	1	2	Castrignano de' Greci	Lecce	Puglia	0-500	>5-10	Bush	2.333	1.167	2.333	1.167
16582	2025-03-02	2503-01	1	0	02:00:00	1	2	Lecce	Lecce	Puglia	0-500	>10-15	deciduous forest	1.75	0.875	1.75	0.875
16583	2025-03-02	2503-01	1	0	03:00:00	1	1	Melendugno	Lecce	Puglia	0-500	>10-15	deciduous forest	1.167	1.167	1.167	1.167
16584	2025-03-02	2503-01	0	0	01:00:00	1	2	Novoli	Lecce	Puglia	0-500	>10-15	deciduous forest	0	0	0	0
16717	2025-03-03	2503-01	3	0	04:00:00	1	2	Martignano	Lecce	Puglia	0-500	>5-10	deciduous forest	2.625	1.313	2.625	1.313
16718	2025-03-03	2503-01	1	0	02:30:00	1	3	Melendugno	Lecce	Puglia	0-500	>10-15	Bush	1.4	0.467	1.4	0.467
16846	2025-03-05	2503-01	2	0	04:30:00	1	2	Cagnano Varano	Foggia	Puglia	0-500	>10-15	deciduous forest	1.556	0.778	1.556	0.778
16847	2025-03-05	2503-01	0	0	03:45:00	1	2	Calimera	Lecce	Puglia	0-500	>15	conifer forest	0	0	0	0
16848	2025-03-05	2503-01	1	0	02:00:00	1	2	Otranto	Lecce	Puglia	0-500	>10-15	Bush	1.75	0.875	1.75	0.875
16908	2025-03-06	2503-01	3	0	04:30:00	1	2	Cagnano Varano	Foggia	Puglia	0-500	>10-15	deciduous forest	2.333	1.167	2.333	1.167
17082	2025-03-08	2503-01	2	0	04:30:00	1	2	Cagnano Varano	Foggia	Puglia	0-500	>5-10	deciduous forest	1.556	0.778	1.556	0.778
17083	2025-03-08	2503-01	1	0	02:45:00	1	1	Noci	Bari	Puglia	0-500	>10-15	deciduous forest	1.273	1.273	1.273	1.273
17084	2025-03-08	2503-01	1	0	02:15:00	1	1	Crispiano	Taranto	Puglia	0-500	>10-15	conifer forest	1.556	1.556	1.556	1.556
17085	2025-03-08	2503-01	1	0	02:00:00	1	1	Martina Franca	Taranto	Puglia	>500-1000	>10-15	Bush	1.75	1.75	1.75	1.75
17086	2025-03-08	2503-01	1	0	02:00:00	1	2	Cannole	Lecce	Puglia	0-500	>10-15	deciduous forest	1.75	0.875	1.75	0.875
17087	2025-03-08	2503-01	0	0	03:00:00	1	2	Leverano	Lecce	Puglia	0-500	<0	deciduous forest	0	0	0	0
17377	2025-03-09	2503-01	3	0	03:00:00	1	1	Cagnano Varano	Foggia	Puglia	0-500	>10-15	deciduous forest	3.5	3.5	3.5	3.5
17378	2025-03-09	2503-01	0	0	01:50:00	1	1	Crispiano	Taranto	Puglia	0-500	>10-15	conifer forest	0	0	0	0
17379	2025-03-09	2503-01	1	0	01:30:00	1	2	Monteiasi	Taranto	Puglia	0-500	>5-10	deciduous forest	2.333	1.167	2.333	1.167
17380	2025-03-09	2503-01	1	0	02:00:00	1	2	Calimera	Lecce	Puglia	0-500	>15	Bush	1.75	0.875	1.75	0.875
17381	2025-03-09	2503-01	1	0	03:20:00	1	2	Cannole	Lecce	Puglia	0-500	>15	conifer forest	1.05	0.525	1.05	0.525
17382	2025-03-09	2503-01	0	0	03:00:00	1	2	Leverano	Lecce	Puglia	0-500	>10-15	Bush	0	0	0	0
17383	2025-03-09	2503-01	2	0	02:00:00	1	1	Otranto	Lecce	Puglia	0-500	<0	deciduous forest	3.5	3.5	3.5	3.5
17494	2025-03-10	2503-01	4	0	05:00:00	1	2	San Nicandro Garganico	Foggia	Puglia	0-500	>5-10	deciduous forest	2.8	1.4	2.8	1.4
17520	2025-03-11	2503-02	0	0	02:30:00	1	1	Melendugno	Lecce	Puglia	0-500	>5-10	Bush	0	0	0	0
17581	2025-03-12	2503-02	0	0	02:00:00	1	1	Faeto	Foggia	Puglia	>500-1000	<0	deciduous forest	0	0	0	0
17582	2025-03-12	2503-02	0	0	02:00:00	1	1	Monteleone di Puglia	Foggia	Puglia	>500-1000	>5-10	deciduous forest	0	0	0	0
17621	2025-03-13	2503-02	3	0	05:00:00	1	2	San Nicandro Garganico	Foggia	Puglia	0-500	>10-15	deciduous forest	2.1	1.05	2.1	1.05
17622	2025-03-13	2503-02	1	0	02:15:00	1	2	Cannole	Lecce	Puglia	0-500	>15	conifer forest	1.556	0.778	1.556	0.778
17623	2025-03-13	2503-02	1	0	02:15:00	1	2	Cannole	Lecce	Puglia	0-500	>15	conifer forest	1.556	0.778	1.556	0.778
17738	2025-03-15	2503-02	1	0	04:00:00	1	2	Cagnano Varano	Foggia	Puglia	0-500	>5-10	deciduous forest	0.875	0.438	0.875	0.438
17739	2025-03-15	2503-02	2	0	02:00:00	1	2	Fragagnano	Taranto	Puglia	0-500	>10-15	Bush	3.5	1.75	3.5	1.75
17740	2025-03-15	2503-02	0	0	02:00:00	1	1	Leverano	Lecce	Puglia	0-500	>15	Bush	0	0	0	0
17971	2025-03-16	2503-02	1	0	04:00:00	1	2	Cagnano Varano	Foggia	Puglia	0-500	>5-10	deciduous forest	0.875	0.438	0.875	0.438
17972	2025-03-16	2503-02	0	0	03:00:00	1	1	Monte Sant'Angelo	Foggia	Puglia	>500-1000	>15	deciduous forest	0	0	0	0
17973	2025-03-16	2503-02	0	0	01:00:00	1	2	Locorotondo	Bari	Puglia	0-500	>10-15	deciduous forest	0	0	0	0
17974	2025-03-16	2503-02	0	0	02:30:00	1	1	Laterza	Taranto	Puglia	0-500	>10-15	deciduous forest	0	0	0	0
17975	2025-03-16	2503-02	0	0	03:45:00	1	2	Cannole	Lecce	Puglia	0-500	>15	conifer forest	0	0	0	0
17976	2025-03-16	2503-02	0	0	02:00:00	1	2	Ruffano	Lecce	Puglia	0-500	>5-10	Bush	0	0	0	0
17977	2025-03-16	2503-02	0	0	01:30:00	1	1	Sternatia	Lecce	Puglia	0-500	>15	Bush	0	0	0	0
18078	2025-03-17	2503-02	0	0	01:30:00	1	1	Crispiano	Taranto	Puglia	0-500	>5-10	deciduous forest	0	0	0	0
18208	2025-03-19	2503-02	1	0	04:00:00	1	2	Cagnano Varano	Foggia	Puglia	0-500	>10-15	deciduous forest	0.875	0.438	0.875	0.438
18209	2025-03-19	2503-02	0	0	03:45:00	1	2	Melendugno	Lecce	Puglia	0-500	>10-15	Bush	0	0	0	0
18271	2025-03-20	2503-02	1	0	03:00:00	1	2	Cagnano Varano	Foggia	Puglia	0-500	>10-15	deciduous forest	1.167	0.583	1.167	0.583
18515	2025-03-23	2503-03	2	0	04:00:00	1	2	Cagnano Varano	Foggia	Puglia	0-500	>15	deciduous forest	1.75	0.875	1.75	0.875
18516	2025-03-23	2503-03	1	0	03:00:00	1	1	San Nicandro Garganico	Foggia	Puglia	0-500	>15	deciduous forest	1.167	1.167	1.167	1.167
18617	2025-03-24	2503-03	2	0	04:00:00	1	2	Cagnano Varano	Foggia	Puglia	0-500	>5-10	deciduous forest	1.75	0.875	1.75	0.875
18618	2025-03-24	2503-03	0	0	04:50:00	1	2	Melendugno	Lecce	Puglia	0-500	>15	conifer forest	0	0	0	0
18699	2025-03-26	2503-03	2	0	04:00:00	1	2	Cagnano Varano	Foggia	Puglia	0-500	>10-15	deciduous forest	1.75	0.875	1.75	0.875
18735	2025-03-27	2503-03	1	0	03:00:00	1	2	Cagnano Varano	Foggia	Puglia	0-500	>5-10	deciduous forest	1.167	0.583	1.167	0.583
18840	2025-03-29	2503-03	1	0	03:00:00	1	1	San Nicandro Garganico	Foggia	Puglia	0-500	>10-15	deciduous forest	1.167	1.167	1.167	1.167
18841	2025-03-29	2503-03	0	0	03:45:00	1	2	Caprarica di Lecce	Lecce	Puglia	0-500	>15	Bush	0	0	0	0
18984	2025-03-30	2503-03	0	0	03:00:00	1	1	Monte Sant'Angelo	Foggia	Puglia	>500-1000	>10-15	deciduous forest	0	0	0	0
18985	2025-03-30	2503-03	0	0	03:00:00	1	2	San Nicandro Garganico	Foggia	Puglia	0-500	>15	deciduous forest	0	0	0	0
18986	2025-03-30	2503-03	1	0	03:00:00	1	2	Noci	Bari	Puglia	0-500	>10-15	deciduous forest	1.167	0.583	1.167	0.583
19054	2025-03-31	2503-04	0	0	04:00:00	1	2	San Nicandro Garganico	Foggia	Puglia	0-500	>15	deciduous forest	0	0	0	0
