# Supplementary material for: Seasonal Trends in the Abundance of Eurasian Woodcock Populations Monitored Using “Beccapp” in Apulia, and the Age Structure of Shot Birds
Source: Animals (Basel). 2026 May 8;16(10):1442. doi: 10.3390/ani16101442 (PMC13203412; doi:10.3390/ani16101442)
Supplement: Supplementary file 1 [file animals-16-01442-s001.zip › S3_ICA export 2023-24.xlsx]

## Sheet: Foglio1
Number	Date	Decade	Meeting	Hunting	Duration	Partecipants	Dogs	Location	Province	regione	Altitude	Temperature	Woods	ICA	ICAC	ICAO	ICAPC
16	2023-09-22	2309-03	1	1	03:00:00	1	1	Maglie	Lecce	Puglia	0-500	>15	Bush	1.167	1.167	1.167	1.167
30	2023-09-26	2309-03	2	1	03:00:00	1	1	Surano	Lecce	Puglia	0-500	>15	Decidous wood	2.333	2.333	2.333	2.333
37	2023-09-29	2309-03	0	0	03:00:00	1	1	Otranto	Lecce	Puglia	0-500	>15	Bush	0	0	0	0
567	2023-10-20	2310-02	1	0	02:00:00	2	3	Lecce	Lecce	Puglia	0-500	>15	Coniferous wood	1.75	0.583	0.875	0.292
633	2023-10-21	2310-03	0	0	03:30:00	1	4	San Giovanni Rotondo	Foggia	Puglia	>500-1000	>15	Decidous wood	0	0	0	0
777	2023-10-22	2310-03	0	0	03:30:00	1	4	San Giovanni Rotondo	Foggia	Puglia	>500-1000	>15	Decidous wood	0	0	0	0
778	2023-10-22	2310-03	0	0	01:30:00	1	2	Martina Franca	Taranto	Puglia	0-500	>15	Decidous wood	0	0	0	0
930	2023-10-25	2310-03	1	1	02:00:00	2	2	Lecce	Lecce	Puglia	0-500	<0	Bush	1.75	0.875	0.875	0.438
931	2023-10-25	2310-03	0	0	04:00:00	1	2	Lecce	Lecce	Puglia	0-500	>15	Bush	0	0	0	0
932	2023-10-25	2310-03	0	0	04:00:00	1	2	Lecce	Lecce	Puglia	0-500	<0	Bush	0	0	0	0
933	2023-10-25	2310-03	2	1	02:00:00	2	3	Lecce	Lecce	Puglia	0-500	<0	Decidous wood	3.5	1.167	1.75	0.583
1020	2023-10-26	2310-03	0	0	04:00:00	1	4	San Giovanni Rotondo	Foggia	Puglia	>500-1000	>15	Decidous wood	0	0	0	0
1160	2023-10-28	2310-03	0	0	02:00:00	2	3	Lecce	Lecce	Puglia	0-500	>15	Bush	0	0	0	0
1346	2023-10-29	2310-03	0	0	02:30:00	1	2	San Giovanni Rotondo	Foggia	Puglia	>500-1000	>15	Decidous wood	0	0	0	0
1347	2023-10-29	2310-03	1	0	01:00:00	1	1	Locorotondo	Bari	Puglia	0-500	>15	Bush	3.5	3.5	3.5	3.5
1348	2023-10-29	2310-03	0	0	02:00:00	1	2	Martina Franca	Taranto	Puglia	0-500	>15	Bush	0	0	0	0
1349	2023-10-29	2310-03	0	0	03:30:00	1	3	Martina Franca	Taranto	Puglia	0-500	>15	Decidous wood	0	0	0	0
1350	2023-10-29	2310-03	0	0	02:00:00	2	2	Carpignano Salentino	Lecce	Puglia	0-500	>15	Decidous wood	0	0	0	0
1351	2023-10-29	2310-03	2	1	03:00:00	2	4	Lecce	Lecce	Puglia	0-500	>10-15	Decidous wood	2.333	0.583	1.167	0.292
1352	2023-10-29	2310-03	1	1	02:00:00	1	2	Melendugno	Lecce	Puglia	0-500	>15	Decidous wood	1.75	0.875	1.75	0.875
1439	2023-10-30	2310-03	0	0	02:30:00	1	2	Martina Franca	Taranto	Puglia	0-500	>15	Decidous wood	0	0	0	0
1576	2023-11-01	2311-01	0	0	03:00:00	1	4	San Giovanni Rotondo	Foggia	Puglia	>500-1000	>10-15	Decidous wood	0	0	0	0
1577	2023-11-01	2311-01	0	0	02:30:00	1	2	Martina Franca	Taranto	Puglia	0-500	>15	Decidous wood	0	0	0	0
1578	2023-11-01	2311-01	0	0	02:00:00	1	2	Martina Franca	Taranto	Puglia	0-500	>15	Coniferous wood	0	0	0	0
1579	2023-11-01	2311-01	0	0	03:30:00	1	1	Mottola	Taranto	Puglia	0-500	>10-15	Decidous wood	0	0	0	0
1580	2023-11-01	2311-01	1	0	02:00:00	1	2	Carpignano Salentino	Lecce	Puglia	0-500	>15	Decidous wood	1.75	0.875	1.75	0.875
1581	2023-11-01	2311-01	0	0	05:00:00	1	2	Lecce	Lecce	Puglia	0-500	<0	Bush	0	0	0	0
1873	2023-11-04	2311-01	0	0	02:50:00	1	2	Monteleone di Puglia	Foggia	Puglia	>500-1000	>5-10	Decidous wood	0	0	0	0
1874	2023-11-04	2311-01	0	0	03:00:00	1	4	San Giovanni Rotondo	Foggia	Puglia	>500-1000	>10-15	Decidous wood	0	0	0	0
1875	2023-11-04	2311-01	0	0	04:30:00	1	4	San Giovanni Rotondo	Foggia	Puglia	>500-1000	>10-15	Decidous wood	0	0	0	0
1876	2023-11-04	2311-01	0	0	02:30:00	1	1	Gioia del Colle	Bari	Puglia	0-500	>10-15	Decidous wood	0	0	0	0
1877	2023-11-04	2311-01	0	0	02:30:00	1	2	Martina Franca	Taranto	Puglia	0-500	>15	Decidous wood	0	0	0	0
1878	2023-11-04	2311-01	0	0	02:00:00	2	2	Carpignano Salentino	Lecce	Puglia	0-500	>15	Decidous wood	0	0	0	0
1879	2023-11-04	2311-01	0	0	02:00:00	1	1	Gallipoli	Lecce	Puglia	0-500	>15	Bush	0	0	0	0
1880	2023-11-04	2311-01	0	0	05:00:00	1	1	Lecce	Lecce	Puglia	0-500	<0	Bush	0	0	0	0
1881	2023-11-04	2311-01	0	0	02:00:00	1	2	Lecce	Lecce	Puglia	0-500	>10-15	Decidous wood	0	0	0	0
1882	2023-11-04	2311-01	2	2	04:00:00	1	2	Lecce	Lecce	Puglia	0-500	>10-15	Decidous wood	1.75	0.875	1.75	0.875
1883	2023-11-04	2311-01	1	0	02:30:00	1	2	Martano	Lecce	Puglia	0-500	>10-15	Bush	1.4	0.7	1.4	0.7
1884	2023-11-04	2311-01	1	1	03:00:00	2	3	Melendugno	Lecce	Puglia	0-500	>15	Decidous wood	1.167	0.389	0.583	0.194
1885	2023-11-04	2311-01	0	0	03:30:00	2	3	Otranto	Lecce	Puglia	0-500	>10-15	Bush	0	0	0	0
1886	2023-11-04	2311-01	0	0	02:00:00	2	3	Otranto	Lecce	Puglia	0-500	>10-15	Bush	0	0	0	0
2103	2023-11-05	2311-01	0	0	03:30:00	1	4	San Giovanni Rotondo	Foggia	Puglia	>500-1000	>15	Decidous wood	0	0	0	0
2104	2023-11-05	2311-01	0	0	04:00:00	1	4	San Giovanni Rotondo	Foggia	Puglia	>500-1000	>15	Decidous wood	0	0	0	0
2105	2023-11-05	2311-01	0	0	03:30:00	1	2	Martina Franca	Taranto	Puglia	0-500	>5-10	Decidous wood	0	0	0	0
2106	2023-11-05	2311-01	0	0	02:00:00	1	2	Martina Franca	Taranto	Puglia	0-500	>15	Decidous wood	0	0	0	0
2107	2023-11-05	2311-01	0	0	01:00:00	1	2	Martina Franca	Taranto	Puglia	>500-1000	>15	Coniferous wood	0	0	0	0
2108	2023-11-05	2311-01	2	1	04:00:00	1	3	Martina Franca	Taranto	Puglia	0-500	>10-15	Decidous wood	1.75	0.583	1.75	0.583
2109	2023-11-05	2311-01	0	0	01:30:00	2	3	Carpignano Salentino	Lecce	Puglia	0-500	>15	Bush	0	0	0	0
2110	2023-11-05	2311-01	1	0	02:00:00	2	2	Carpignano Salentino	Lecce	Puglia	0-500	>15	Decidous wood	1.75	0.875	0.875	0.438
2111	2023-11-05	2311-01	0	0	03:00:00	2	4	Lecce	Lecce	Puglia	0-500	>10-15	Decidous wood	0	0	0	0
2112	2023-11-05	2311-01	3	2	04:00:00	2	3	Lecce	Lecce	Puglia	0-500	<0	Decidous wood	2.625	0.875	1.313	0.438
2113	2023-11-05	2311-01	0	0	02:00:00	1	2	Lizzanello	Lecce	Puglia	0-500	>15	Bush	0	0	0	0
2114	2023-11-05	2311-01	0	0	02:00:00	1	2	Melendugno	Lecce	Puglia	0-500	<0	Decidous wood	0	0	0	0
2115	2023-11-05	2311-01	1	0	02:00:00	1	2	Melendugno	Lecce	Puglia	0-500	>15	Decidous wood	1.75	0.875	1.75	0.875
2116	2023-11-05	2311-01	0	0	01:30:00	1	1	Miggiano	Lecce	Puglia	0-500	<0	Decidous wood	0	0	0	0
2379	2023-11-08	2311-01	0	0	03:00:00	1	2	Monteleone di Puglia	Foggia	Puglia	>500-1000	>5-10	Decidous wood	0	0	0	0
2380	2023-11-08	2311-01	0	0	05:00:00	1	4	San Giovanni Rotondo	Foggia	Puglia	>500-1000	>5-10	Decidous wood	0	0	0	0
2381	2023-11-08	2311-01	1	0	04:00:00	1	4	San Giovanni Rotondo	Foggia	Puglia	>500-1000	>10-15	Decidous wood	0.875	0.219	0.875	0.219
2382	2023-11-08	2311-01	0	0	06:30:00	1	1	Putignano	Bari	Puglia	0-500	<0	Decidous wood	0	0	0	0
2383	2023-11-08	2311-01	0	0	05:45:00	1	2	Calimera	Lecce	Puglia	0-500	>15	Bush	0	0	0	0
2384	2023-11-08	2311-01	3	1	03:00:00	1	2	Nociglia	Lecce	Puglia	0-500	>10-15	Bush	3.5	1.75	3.5	1.75
2385	2023-11-08	2311-01	1	0	05:00:00	1	1	Presicce	Lecce	Puglia	0-500	>15	Decidous wood	0.7	0.7	0.7	0.7
2764	2023-11-11	2311-02	0	0	03:00:00	1	2	Monteleone di Puglia	Foggia	Puglia	0-500	<0	Decidous wood	0	0	0	0
2765	2023-11-11	2311-02	0	0	04:00:00	1	4	San Giovanni Rotondo	Foggia	Puglia	>500-1000	>5-10	Decidous wood	0	0	0	0
2766	2023-11-11	2311-02	1	0	03:15:00	1	1	Mottola	Taranto	Puglia	0-500	>10-15	Decidous wood	1.077	1.077	1.077	1.077
2767	2023-11-11	2311-02	0	0	02:20:00	1	2	Caprarica di Lecce	Lecce	Puglia	0-500	>10-15	Bush	0	0	0	0
2768	2023-11-11	2311-02	1	0	02:00:00	2	2	Carpignano Salentino	Lecce	Puglia	0-500	>15	Decidous wood	1.75	0.875	0.875	0.438
2769	2023-11-11	2311-02	1	0	02:50:00	1	1	Gallipoli	Lecce	Puglia	0-500	>10-15	Coniferous wood	1.235	1.235	1.235	1.235
2770	2023-11-11	2311-02	0	0	02:00:00	1	1	Giurdignano	Lecce	Puglia	0-500	>15	Bush	0	0	0	0
2771	2023-11-11	2311-02	1	1	03:00:00	2	3	Lecce	Lecce	Puglia	0-500	>10-15	Decidous wood	1.167	0.389	0.583	0.194
2772	2023-11-11	2311-02	3	2	06:00:00	1	2	Melendugno	Lecce	Puglia	0-500	>10-15	Bush	1.75	0.875	1.75	0.875
2773	2023-11-11	2311-02	3	0	03:00:00	1	2	Nociglia	Lecce	Puglia	0-500	>10-15	Bush	3.5	1.75	3.5	1.75
2774	2023-11-11	2311-02	1	1	04:00:00	1	1	Ugento	Lecce	Puglia	0-500	>10-15	Bush	0.875	0.875	0.875	0.875
3078	2023-11-12	2311-02	0	0	03:00:00	1	2	Monteleone di Puglia	Foggia	Puglia	>500-1000	>5-10	Decidous wood	0	0	0	0
3079	2023-11-12	2311-02	0	0	03:30:00	1	4	San Giovanni Rotondo	Foggia	Puglia	>500-1000	>5-10	Decidous wood	0	0	0	0
3080	2023-11-12	2311-02	1	1	04:30:00	1	4	San Nicandro Garganico	Foggia	Puglia	0-500	>15	Decidous wood	0.778	0.194	0.778	0.194
3081	2023-11-12	2311-02	0	0	06:00:00	1	1	Gioia del Colle	Bari	Puglia	0-500	>10-15	Decidous wood	0	0	0	0
3082	2023-11-12	2311-02	0	0	02:30:00	1	2	Martina Franca	Taranto	Puglia	0-500	>10-15	Decidous wood	0	0	0	0
3083	2023-11-12	2311-02	1	0	03:30:00	1	2	Martina Franca	Taranto	Puglia	0-500	>10-15	Decidous wood	1	0.5	1	0.5
3084	2023-11-12	2311-02	1	0	02:00:00	1	2	Martina Franca	Taranto	Puglia	0-500	>15	Decidous wood	1.75	0.875	1.75	0.875
3085	2023-11-12	2311-02	2	0	04:30:00	1	3	Martina Franca	Taranto	Puglia	0-500	>10-15	Decidous wood	1.556	0.519	1.556	0.519
3086	2023-11-12	2311-02	0	0	04:00:00	2	2	Mottola	Taranto	Puglia	0-500	>5-10	Decidous wood	0	0	0	0
3087	2023-11-12	2311-02	0	0	04:10:00	2	4	Calimera	Lecce	Puglia	0-500	>10-15	Bush	0	0	0	0
3088	2023-11-12	2311-02	2	0	03:00:00	2	2	Carpignano Salentino	Lecce	Puglia	0-500	>15	Decidous wood	2.333	1.167	1.167	0.583
3089	2023-11-12	2311-02	1	1	05:00:00	2	4	Lecce	Lecce	Puglia	0-500	>10-15	Bush	0.7	0.175	0.35	0.088
3090	2023-11-12	2311-02	1	1	06:00:00	1	2	Lecce	Lecce	Puglia	0-500	>10-15	Bush	0.583	0.292	0.583	0.292
3091	2023-11-12	2311-02	4	2	04:00:00	2	3	Lecce	Lecce	Puglia	0-500	<0	Coniferous wood	3.5	1.167	1.75	0.583
3092	2023-11-12	2311-02	1	0	03:00:00	1	2	Lizzanello	Lecce	Puglia	0-500	>10-15	Bush	1.167	0.583	1.167	0.583
3093	2023-11-12	2311-02	1	0	04:00:00	1	2	Melendugno	Lecce	Puglia	0-500	>15	Decidous wood	0.875	0.438	0.875	0.438
3094	2023-11-12	2311-02	3	1	04:00:00	1	2	Melendugno	Lecce	Puglia	0-500	>10-15	Decidous wood	2.625	1.313	2.625	1.313
3095	2023-11-12	2311-02	0	0	02:00:00	1	2	Otranto	Lecce	Puglia	0-500	>15	Bush	0	0	0	0
3096	2023-11-12	2311-02	2	0	03:30:00	1	1	Spongano	Lecce	Puglia	0-500	>10-15	Bush	2	2	2	2
3097	2023-11-12	2311-02	0	0	02:03:00	1	1	Squinzano	Lecce	Puglia	0-500	>15	Bush	0	0	0	0
3098	2023-11-12	2311-02	1	0	02:00:00	1	1	Surano	Lecce	Puglia	0-500	<0	Bush	1.75	1.75	1.75	1.75
3441	2023-11-15	2311-02	2	1	03:00:00	2	3	Monteleone di Puglia	Foggia	Puglia	>500-1000	>5-10	Decidous wood	2.333	0.778	1.167	0.389
3442	2023-11-15	2311-02	0	0	04:30:00	1	4	San Giovanni Rotondo	Foggia	Puglia	>500-1000	>15	Decidous wood	0	0	0	0
3443	2023-11-15	2311-02	0	0	03:00:00	1	4	San Giovanni Rotondo	Foggia	Puglia	>500-1000	>15	Decidous wood	0	0	0	0
3444	2023-11-15	2311-02	1	1	04:00:00	2	3	Castellaneta	Taranto	Puglia	0-500	>15	Decidous wood	0.875	0.292	0.438	0.146
3445	2023-11-15	2311-02	0	0	03:30:00	1	2	Martina Franca	Taranto	Puglia	0-500	>15	Decidous wood	0	0	0	0
3446	2023-11-15	2311-02	1	0	03:00:00	1	2	Martina Franca	Taranto	Puglia	0-500	>10-15	Coniferous wood	1.167	0.583	1.167	0.583
3447	2023-11-15	2311-02	0	0	02:00:00	1	2	Martina Franca	Taranto	Puglia	0-500	>15	Decidous wood	0	0	0	0
3448	2023-11-15	2311-02	1	1	04:00:00	1	3	Martina Franca	Taranto	Puglia	0-500	>15	Decidous wood	0.875	0.292	0.875	0.292
3449	2023-11-15	2311-02	1	0	04:00:00	1	1	San Pancrazio Salentino	Brindisi	Puglia	0-500	<0	Decidous wood	0.875	0.875	0.875	0.875
3450	2023-11-15	2311-02	1	1	03:00:00	2	2	Carpignano Salentino	Lecce	Puglia	0-500	>15	Decidous wood	1.167	0.583	0.583	0.292
3451	2023-11-15	2311-02	0	0	05:00:00	1	2	Lecce	Lecce	Puglia	0-500	>15	Bush	0	0	0	0
3452	2023-11-15	2311-02	0	0	05:00:00	1	2	Muro Leccese	Lecce	Puglia	0-500	>15	Decidous wood	0	0	0	0
3453	2023-11-15	2311-02	3	2	04:00:00	2	3	Ruffano	Lecce	Puglia	0-500	>15	Bush	2.625	0.875	1.313	0.438
3454	2023-11-15	2311-02	0	0	02:00:00	1	1	Specchia	Lecce	Puglia	0-500	>10-15	Bush	0	0	0	0
3455	2023-11-15	2311-02	4	0	04:00:00	1	1	Spongano	Lecce	Puglia	>500-1000	>15	Bush	3.5	3.5	3.5	3.5
3456	2023-11-15	2311-02	4	0	04:00:00	1	1	Spongano	Lecce	Puglia	>500-1000	>15	Bush	3.5	3.5	3.5	3.5
3457	2023-11-15	2311-02	1	0	04:00:00	1	1	Surano	Lecce	Puglia	0-500	>15	Bush	0.875	0.875	0.875	0.875
3458	2023-11-15	2311-02	1	0	02:00:00	1	1	Uggiano la Chiesa	Lecce	Puglia	0-500	>15	Bush	1.75	1.75	1.75	1.75
3797	2023-11-18	2311-02	1	0	03:00:00	1	2	Monteleone di Puglia	Foggia	Puglia	>500-1000	<0	Decidous wood	1.167	0.583	1.167	0.583
3798	2023-11-18	2311-02	2	0	04:30:00	1	4	San Giovanni Rotondo	Foggia	Puglia	>500-1000	>10-15	Decidous wood	1.556	0.389	1.556	0.389
3799	2023-11-18	2311-02	1	0	04:30:00	1	4	San Nicandro Garganico	Foggia	Puglia	0-500	>10-15	Decidous wood	0.778	0.194	0.778	0.194
3800	2023-11-18	2311-02	2	0	04:30:00	2	1	Gioia del Colle	Bari	Puglia	0-500	>15	Decidous wood	1.556	1.556	0.778	0.778
3801	2023-11-18	2311-02	0	0	01:30:00	1	1	Ruvo di Puglia	Bari	Puglia	0-500	>15	Decidous wood	0	0	0	0
3802	2023-11-18	2311-02	0	0	03:30:00	1	2	Martina Franca	Taranto	Puglia	0-500	>10-15	Decidous wood	0	0	0	0
3803	2023-11-18	2311-02	0	0	02:00:00	1	1	Gallipoli	Lecce	Puglia	0-500	>10-15	Bush	0	0	0	0
3804	2023-11-18	2311-02	1	0	04:00:00	2	4	Lecce	Lecce	Puglia	0-500	>10-15	Bush	0.875	0.219	0.438	0.109
3805	2023-11-18	2311-02	2	0	03:00:00	2	4	Melendugno	Lecce	Puglia	0-500	>15	Decidous wood	2.333	0.583	1.167	0.292
3806	2023-11-18	2311-02	1	0	02:30:00	2	2	Otranto	Lecce	Puglia	0-500	>10-15	Bush	1.4	0.7	0.7	0.35
3807	2023-11-18	2311-02	2	1	03:00:00	2	3	Salve	Lecce	Puglia	0-500	>10-15	Bush	2.333	0.778	1.167	0.389
3808	2023-11-18	2311-02	3	0	03:00:00	1	1	Spongano	Lecce	Puglia	0-500	>10-15	Bush	3.5	3.5	3.5	3.5
3809	2023-11-18	2311-02	1	0	04:00:00	2	2	Surano	Lecce	Puglia	0-500	>10-15	Bush	0.875	0.438	0.438	0.219
4130	2023-11-19	2311-02	1	1	03:00:00	1	1	Anzano di Puglia	Foggia	Puglia	>500-1000	>5-10	Decidous wood	1.167	1.167	1.167	1.167
4131	2023-11-19	2311-02	0	0	03:30:00	1	4	San Giovanni Rotondo	Foggia	Puglia	>500-1000	>5-10	Decidous wood	0	0	0	0
4132	2023-11-19	2311-02	1	0	04:30:00	1	4	San Giovanni Rotondo	Foggia	Puglia	>500-1000	>10-15	Decidous wood	0.778	0.194	0.778	0.194
4133	2023-11-19	2311-02	5	2	04:00:00	1	2	San Marco la Catola	Foggia	Puglia	>500-1000	0-5	Decidous wood	4.375	2.188	4.375	2.188
4134	2023-11-19	2311-02	0	0	06:00:00	1	1	Acquaviva delle Fonti	Bari	Puglia	0-500	>5-10	Decidous wood	0	0	0	0
4135	2023-11-19	2311-02	0	0	03:30:00	1	2	Martina Franca	Taranto	Puglia	0-500	>10-15	Decidous wood	0	0	0	0
4136	2023-11-19	2311-02	0	0	03:30:00	1	2	Martina Franca	Taranto	Puglia	>500-1000	>10-15	Coniferous wood	0	0	0	0
4137	2023-11-19	2311-02	1	0	03:00:00	1	2	Martina Franca	Taranto	Puglia	0-500	>5-10	Decidous wood	1.167	0.583	1.167	0.583
4138	2023-11-19	2311-02	2	1	04:03:00	1	4	Martina Franca	Taranto	Puglia	0-500	>10-15	Decidous wood	1.728	0.432	1.728	0.432
4139	2023-11-19	2311-02	1	1	02:05:00	2	2	Carpignano Salentino	Lecce	Puglia	0-500	>15	Decidous wood	1.68	0.84	0.84	0.42
4140	2023-11-19	2311-02	0	0	02:30:00	2	2	Giurdignano	Lecce	Puglia	0-500	>10-15	Bush	0	0	0	0
4141	2023-11-19	2311-02	2	1	05:00:00	2	4	Lecce	Lecce	Puglia	0-500	>10-15	Decidous wood	1.4	0.35	0.7	0.175
4142	2023-11-19	2311-02	1	1	05:00:00	1	2	Lecce	Lecce	Puglia	0-500	>10-15	Bush	0.7	0.35	0.7	0.35
4143	2023-11-19	2311-02	5	2	04:00:00	2	3	Lecce	Lecce	Puglia	0-500	<0	Coniferous wood	4.375	1.458	2.188	0.729
4144	2023-11-19	2311-02	1	0	03:00:00	1	2	Lizzanello	Lecce	Puglia	0-500	>10-15	Bush	1.167	0.583	1.167	0.583
4145	2023-11-19	2311-02	3	1	04:00:00	2	4	Melendugno	Lecce	Puglia	0-500	>15	Decidous wood	2.625	0.656	1.313	0.328
4146	2023-11-19	2311-02	1	1	06:00:00	2	3	Muro Leccese	Lecce	Puglia	0-500	>5-10	Decidous wood	0.583	0.194	0.292	0.097
4147	2023-11-19	2311-02	2	1	02:30:00	2	3	Palmariggi	Lecce	Puglia	0-500	>10-15	Bush	2.8	0.933	1.4	0.467
4148	2023-11-19	2311-02	1	0	04:00:00	2	2	Ruffano	Lecce	Puglia	0-500	>5-10	Coniferous wood	0.875	0.438	0.438	0.219
4149	2023-11-19	2311-02	2	1	04:00:00	2	3	Ruffano	Lecce	Puglia	0-500	>10-15	Bush	1.75	0.583	0.875	0.292
4150	2023-11-19	2311-02	1	0	03:00:00	1	1	Specchia	Lecce	Puglia	0-500	>10-15	Bush	1.167	1.167	1.167	1.167
4530	2023-11-22	2311-03	1	0	03:00:00	1	2	Monteleone di Puglia	Foggia	Puglia	>500-1000	>5-10	Decidous wood	1.167	0.583	1.167	0.583
4531	2023-11-22	2311-03	1	1	05:30:00	1	4	San Giovanni Rotondo	Foggia	Puglia	>500-1000	>5-10	Decidous wood	0.636	0.159	0.636	0.159
4532	2023-11-22	2311-03	0	0	04:30:00	1	4	San Giovanni Rotondo	Foggia	Puglia	>500-1000	>5-10	Decidous wood	0	0	0	0
4533	2023-11-22	2311-03	2	1	06:00:00	1	1	Gioia del Colle	Bari	Puglia	0-500	>10-15	Decidous wood	1.167	1.167	1.167	1.167
4534	2023-11-22	2311-03	0	0	03:00:00	1	1	Noci	Bari	Puglia	0-500	>10-15	Decidous wood	0	0	0	0
4535	2023-11-22	2311-03	2	2	04:00:00	2	3	Castellaneta	Taranto	Puglia	0-500	>15	Decidous wood	1.75	0.583	0.875	0.292
4536	2023-11-22	2311-03	3	0	03:30:00	1	2	Martina Franca	Taranto	Puglia	0-500	>15	Decidous wood	3	1.5	3	1.5
4537	2023-11-22	2311-03	1	0	02:00:00	1	1	San Pancrazio Salentino	Brindisi	Puglia	0-500	<0	Decidous wood	1.75	1.75	1.75	1.75
4538	2023-11-22	2311-03	1	0	05:45:00	1	1	Caprarica di Lecce	Lecce	Puglia	0-500	>10-15	Bush	0.609	0.609	0.609	0.609
4539	2023-11-22	2311-03	0	0	02:00:00	1	1	Gallipoli	Lecce	Puglia	0-500	>10-15	Bush	0	0	0	0
4540	2023-11-22	2311-03	2	1	03:00:00	2	3	Lecce	Lecce	Puglia	0-500	>15	Bush	2.333	0.778	1.167	0.389
4541	2023-11-22	2311-03	2	1	03:00:00	1	2	Lecce	Lecce	Puglia	0-500	>10-15	Decidous wood	2.333	1.167	2.333	1.167
4542	2023-11-22	2311-03	4	2	08:00:00	1	2	Lecce	Lecce	Puglia	0-500	>10-15	Bush	1.75	0.875	1.75	0.875
4543	2023-11-22	2311-03	1	1	03:00:00	1	2	Melendugno	Lecce	Puglia	0-500	>15	Decidous wood	1.167	0.583	1.167	0.583
4544	2023-11-22	2311-03	3	0	04:00:00	1	1	Nociglia	Lecce	Puglia	0-500	>10-15	Bush	2.625	2.625	2.625	2.625
4545	2023-11-22	2311-03	4	0	03:30:00	1	1	Nociglia	Lecce	Puglia	0-500	>10-15	Bush	4	4	4	4
4546	2023-11-22	2311-03	1	0	05:20:00	1	1	Palmariggi	Lecce	Puglia	0-500	>10-15	Decidous wood	0.656	0.656	0.656	0.656
4547	2023-11-22	2311-03	3	0	03:00:00	1	1	Specchia	Lecce	Puglia	0-500	>15	Bush	3.5	3.5	3.5	3.5
4926	2023-11-25	2311-03	0	0	03:00:00	1	2	Anzano di Puglia	Foggia	Puglia	>500-1000	>5-10	Decidous wood	0	0	0	0
4927	2023-11-25	2311-03	0	0	04:00:00	1	4	Cagnano Varano	Foggia	Puglia	0-500	>5-10	Decidous wood	0	0	0	0
4928	2023-11-25	2311-03	2	1	06:30:00	1	1	Cassano delle Murge	Bari	Puglia	0-500	<0	Decidous wood	1.077	1.077	1.077	1.077
4929	2023-11-25	2311-03	2	1	02:00:00	2	2	Carpignano Salentino	Lecce	Puglia	0-500	>15	Decidous wood	3.5	1.75	1.75	0.875
4930	2023-11-25	2311-03	1	0	02:00:00	1	1	Gallipoli	Lecce	Puglia	0-500	>10-15	Bush	1.75	1.75	1.75	1.75
4931	2023-11-25	2311-03	3	1	05:00:00	2	4	Lecce	Lecce	Puglia	0-500	>10-15	Decidous wood	2.1	0.525	1.05	0.263
4932	2023-11-25	2311-03	0	0	02:30:00	1	1	Lecce	Lecce	Puglia	0-500	>15	Bush	0	0	0	0
4933	2023-11-25	2311-03	1	0	02:00:00	2	3	Martano	Lecce	Puglia	0-500	>15	Bush	1.75	0.583	0.875	0.292
4934	2023-11-25	2311-03	3	1	04:00:00	2	3	Melendugno	Lecce	Puglia	0-500	>5-10	Bush	2.625	0.875	1.313	0.438
4935	2023-11-25	2311-03	1	0	03:00:00	2	3	Melendugno	Lecce	Puglia	0-500	<0	Coniferous wood	1.167	0.389	0.583	0.194
4936	2023-11-25	2311-03	4	0	04:00:00	2	3	Otranto	Lecce	Puglia	0-500	>10-15	Bush	3.5	1.167	1.75	0.583
4937	2023-11-25	2311-03	4	2	04:00:00	2	3	Salve	Lecce	Puglia	0-500	<0	Decidous wood	3.5	1.167	1.75	0.583
4938	2023-11-25	2311-03	1	1	04:00:00	1	1	Specchia	Lecce	Puglia	0-500	>10-15	Bush	0.875	0.875	0.875	0.875
4939	2023-11-25	2311-03	2	0	04:00:00	1	2	Spongano	Lecce	Puglia	0-500	>5-10	Bush	1.75	0.875	1.75	0.875
5243	2023-11-26	2311-03	1	0	03:30:00	1	4	Cagnano Varano	Foggia	Puglia	0-500	0-5	Decidous wood	1	0.25	1	0.25
5244	2023-11-26	2311-03	4	2	04:00:00	1	1	Faeto	Foggia	Puglia	>500-1000	>5-10	Bush	3.5	3.5	3.5	3.5
5245	2023-11-26	2311-03	1	0	03:00:00	1	1	Monteleone di Puglia	Foggia	Puglia	>500-1000	>5-10	Decidous wood	1.167	1.167	1.167	1.167
5246	2023-11-26	2311-03	0	0	05:00:00	1	4	San Giovanni Rotondo	Foggia	Puglia	>500-1000	>5-10	Decidous wood	0	0	0	0
5247	2023-11-26	2311-03	1	0	02:30:00	1	2	Martina Franca	Taranto	Puglia	0-500	>5-10	Decidous wood	1.4	0.7	1.4	0.7
5248	2023-11-26	2311-03	1	0	02:30:00	1	2	Martina Franca	Taranto	Puglia	0-500	<0	Decidous wood	1.4	0.7	1.4	0.7
5249	2023-11-26	2311-03	0	0	03:00:00	2	3	Martina Franca	Taranto	Puglia	0-500	0-5	Decidous wood	0	0	0	0
5250	2023-11-26	2311-03	2	1	04:30:00	1	4	Martina Franca	Taranto	Puglia	0-500	>15	Decidous wood	1.556	0.389	1.556	0.389
5251	2023-11-26	2311-03	1	0	02:05:00	2	2	Carpignano Salentino	Lecce	Puglia	0-500	>5-10	Decidous wood	1.68	0.84	0.84	0.42
5252	2023-11-26	2311-03	2	2	03:00:00	1	2	Casarano	Lecce	Puglia	0-500	>5-10	Bush	2.333	1.167	2.333	1.167
5253	2023-11-26	2311-03	3	2	05:00:00	2	4	Lecce	Lecce	Puglia	0-500	>10-15	Decidous wood	2.1	0.525	1.05	0.263
5254	2023-11-26	2311-03	5	4	08:00:00	2	2	Lecce	Lecce	Puglia	0-500	>10-15	Bush	2.188	1.094	1.094	0.547
5255	2023-11-26	2311-03	3	1	04:00:00	2	3	Lecce	Lecce	Puglia	0-500	<0	Coniferous wood	2.625	0.875	1.313	0.438
5256	2023-11-26	2311-03	3	2	03:30:00	2	2	Lizzanello	Lecce	Puglia	0-500	>10-15	Bush	3	1.5	1.5	0.75
5257	2023-11-26	2311-03	4	2	07:50:00	2	3	Melendugno	Lecce	Puglia	0-500	>5-10	Bush	1.787	0.596	0.894	0.298
5258	2023-11-26	2311-03	3	2	05:00:00	1	2	Melendugno	Lecce	Puglia	0-500	>10-15	Decidous wood	2.1	1.05	2.1	1.05
5259	2023-11-26	2311-03	2	2	04:00:00	1	2	Melendugno	Lecce	Puglia	0-500	>5-10	Decidous wood	1.75	0.875	1.75	0.875
5260	2023-11-26	2311-03	2	1	03:00:00	1	2	Otranto	Lecce	Puglia	0-500	>5-10	Bush	2.333	1.167	2.333	1.167
5261	2023-11-26	2311-03	1	1	03:00:00	1	2	Ruffano	Lecce	Puglia	0-500	<0	Decidous wood	1.167	0.583	1.167	0.583
5262	2023-11-26	2311-03	3	1	02:00:00	2	2	Salve	Lecce	Puglia	0-500	>5-10	Bush	5.25	2.625	2.625	1.313
5263	2023-11-26	2311-03	1	0	02:00:00	1	2	Ugento	Lecce	Puglia	0-500	0-5	Bush	1.75	0.875	1.75	0.875
5264	2023-11-26	2311-03	2	0	02:30:00	2	2	Uggiano la Chiesa	Lecce	Puglia	0-500	<0	Bush	2.8	1.4	1.4	0.7
5485	2023-11-27	2311-03	2	0	03:30:00	1	2	Spongano	Lecce	Puglia	0-500	>10-15	Bush	2	1	2	1
5638	2023-11-29	2311-03	2	0	03:00:00	1	2	Monteleone di Puglia	Foggia	Puglia	>1000-1500	0-5	Decidous wood	2.333	1.167	2.333	1.167
5639	2023-11-29	2311-03	0	0	04:30:00	1	4	San Giovanni Rotondo	Foggia	Puglia	>500-1000	>5-10	Decidous wood	0	0	0	0
5640	2023-11-29	2311-03	2	0	05:00:00	1	4	San Nicandro Garganico	Foggia	Puglia	0-500	>10-15	Decidous wood	1.4	0.35	1.4	0.35
5641	2023-11-29	2311-03	0	0	06:00:00	1	1	Bitonto	Bari	Puglia	0-500	>10-15	Decidous wood	0	0	0	0
5642	2023-11-29	2311-03	0	0	05:00:00	3	4	Castellaneta	Taranto	Puglia	0-500	>15	Decidous wood	0	0	0	0
5643	2023-11-29	2311-03	1	0	03:30:00	1	2	Martina Franca	Taranto	Puglia	0-500	>5-10	Decidous wood	1	0.5	1	0.5
5644	2023-11-29	2311-03	1	0	04:00:00	2	2	Massafra	Taranto	Puglia	0-500	>10-15	Decidous wood	0.875	0.438	0.438	0.219
5645	2023-11-29	2311-03	2	0	03:00:00	2	2	Carpignano Salentino	Lecce	Puglia	0-500	>10-15	Decidous wood	2.333	1.167	1.167	0.583
5646	2023-11-29	2311-03	0	0	02:00:00	1	2	Casarano	Lecce	Puglia	0-500	>10-15	Bush	0	0	0	0
5647	2023-11-29	2311-03	4	4	05:00:00	2	4	Lecce	Lecce	Puglia	0-500	>10-15	Decidous wood	2.8	0.7	1.4	0.35
5648	2023-11-29	2311-03	2	1	06:00:00	1	1	Maglie	Lecce	Puglia	0-500	>10-15	Bush	1.167	1.167	1.167	1.167
5649	2023-11-29	2311-03	3	1	03:00:00	2	2	Martano	Lecce	Puglia	0-500	<0	Decidous wood	3.5	1.75	1.75	0.875
5650	2023-11-29	2311-03	3	0	04:00:00	1	2	Melendugno	Lecce	Puglia	0-500	>15	Decidous wood	2.625	1.313	2.625	1.313
5651	2023-11-29	2311-03	2	1	04:00:00	1	2	Melendugno	Lecce	Puglia	0-500	>15	Decidous wood	1.75	0.875	1.75	0.875
5652	2023-11-29	2311-03	6	2	04:00:00	1	2	Melendugno	Lecce	Puglia	0-500	>15	Decidous wood	5.25	2.625	5.25	2.625
5653	2023-11-29	2311-03	3	1	07:00:00	1	1	Melendugno	Lecce	Puglia	0-500	>10-15	Bush	1.5	1.5	1.5	1.5
5654	2023-11-29	2311-03	2	0	04:00:00	1	1	Otranto	Lecce	Puglia	0-500	>15	Bush	1.75	1.75	1.75	1.75
5655	2023-11-29	2311-03	2	0	04:00:00	1	2	Ruffano	Lecce	Puglia	0-500	>15	Bush	1.75	0.875	1.75	0.875
5656	2023-11-29	2311-03	4	2	04:00:00	2	3	Specchia	Lecce	Puglia	0-500	>10-15	Bush	3.5	1.167	1.75	0.583
5657	2023-11-29	2311-03	2	1	02:30:00	1	1	Uggiano la Chiesa	Lecce	Puglia	0-500	>10-15	Bush	2.8	2.8	2.8	2.8
5787	2023-11-30	2311-03	1	0	02:30:00	1	1	Lecce	Lecce	Puglia	0-500	>10-15	Bush	1.4	1.4	1.4	1.4
5940	2023-12-02	2312-01	4	2	03:00:00	1	2	Faeto	Foggia	Puglia	>500-1000	>5-10	Bush	4.667	2.333	4.667	2.333
5941	2023-12-02	2312-01	2	0	03:30:00	1	2	Monteleone di Puglia	Foggia	Puglia	>500-1000	>5-10	Decidous wood	2	1	2	1
5942	2023-12-02	2312-01	1	0	04:00:00	1	4	San Giovanni Rotondo	Foggia	Puglia	>500-1000	>5-10	Decidous wood	0.875	0.219	0.875	0.219
5943	2023-12-02	2312-01	1	0	03:30:00	1	4	San Marco in Lamis	Foggia	Puglia	>500-1000	>10-15	Decidous wood	1	0.25	1	0.25
5944	2023-12-02	2312-01	1	0	04:00:00	2	4	Volturara Appula	Foggia	Puglia	0-500	>10-15	Decidous wood	0.875	0.219	0.438	0.109
5945	2023-12-02	2312-01	6	1	03:00:00	1	2	Volturara Appula	Foggia	Puglia	0-500	>5-10	Coniferous wood	7	3.5	7	3.5
5946	2023-12-02	2312-01	1	0	03:00:00	1	1	Alberobello	Bari	Puglia	0-500	>5-10	Decidous wood	1.167	1.167	1.167	1.167
5947	2023-12-02	2312-01	0	0	02:00:00	1	1	Ruvo di Puglia	Bari	Puglia	0-500	>15	Decidous wood	0	0	0	0
5948	2023-12-02	2312-01	1	1	00:30:00	1	2	Castellaneta	Taranto	Puglia	0-500	>15	Decidous wood	7	3.5	7	3.5
5949	2023-12-02	2312-01	0	0	02:30:00	1	2	Martina Franca	Taranto	Puglia	0-500	>10-15	Decidous wood	0	0	0	0
5950	2023-12-02	2312-01	1	1	02:00:00	2	2	San Donaci	Brindisi	Puglia	0-500	<0	Decidous wood	1.75	0.875	0.875	0.438
5951	2023-12-02	2312-01	2	2	04:10:00	2	3	Calimera	Lecce	Puglia	0-500	>15	Bush	1.68	0.56	0.84	0.28
5952	2023-12-02	2312-01	2	2	05:00:00	2	2	Carmiano	Lecce	Puglia	0-500	>5-10	Bush	1.4	0.7	0.7	0.35
5953	2023-12-02	2312-01	1	1	03:00:00	2	2	Carpignano Salentino	Lecce	Puglia	0-500	>10-15	Decidous wood	1.167	0.583	0.583	0.292
5954	2023-12-02	2312-01	0	0	03:00:00	2	3	Carpignano Salentino	Lecce	Puglia	0-500	>15	Bush	0	0	0	0
5955	2023-12-02	2312-01	0	0	02:00:00	1	2	Casarano	Lecce	Puglia	0-500	>10-15	Bush	0	0	0	0
5956	2023-12-02	2312-01	5	3	05:00:00	2	4	Lecce	Lecce	Puglia	0-500	>10-15	Decidous wood	3.5	0.875	1.75	0.438
5957	2023-12-02	2312-01	2	1	06:00:00	1	2	Maglie	Lecce	Puglia	0-500	>10-15	Coniferous wood	1.167	0.583	1.167	0.583
5958	2023-12-02	2312-01	1	1	03:00:00	1	1	Maglie	Lecce	Puglia	0-500	>15	Bush	1.167	1.167	1.167	1.167
5959	2023-12-02	2312-01	2	0	03:00:00	1	2	Otranto	Lecce	Puglia	0-500	>15	Bush	2.333	1.167	2.333	1.167
5960	2023-12-02	2312-01	1	1	05:00:00	1	1	Ruffano	Lecce	Puglia	0-500	>15	Bush	0.7	0.7	0.7	0.7
5961	2023-12-02	2312-01	3	1	03:00:00	2	3	Supersano	Lecce	Puglia	0-500	>15	Bush	3.5	1.167	1.75	0.583
5962	2023-12-02	2312-01	1	0	02:30:00	2	2	Uggiano la Chiesa	Lecce	Puglia	0-500	>15	Bush	1.4	0.7	0.7	0.35
6240	2023-12-03	2312-01	2	0	03:30:00	1	2	Anzano di Puglia	Foggia	Puglia	>500-1000	0-5	Decidous wood	2	1	2	1
6241	2023-12-03	2312-01	4	1	04:00:00	1	2	Motta Montecorvino	Foggia	Puglia	0-500	>5-10	Coniferous wood	3.5	1.75	3.5	1.75
6242	2023-12-03	2312-01	0	0	03:30:00	1	4	San Giovanni Rotondo	Foggia	Puglia	>500-1000	>5-10	Decidous wood	0	0	0	0
6243	2023-12-03	2312-01	1	0	04:00:00	1	4	San Nicandro Garganico	Foggia	Puglia	0-500	>10-15	Decidous wood	0.875	0.219	0.875	0.219
6244	2023-12-03	2312-01	2	0	03:00:00	2	4	Volturara Appula	Foggia	Puglia	0-500	>5-10	Decidous wood	2.333	0.583	1.167	0.292
6245	2023-12-03	2312-01	0	0	03:30:00	1	2	Martina Franca	Taranto	Puglia	0-500	>10-15	Decidous wood	0	0	0	0
6246	2023-12-03	2312-01	2	0	03:30:00	1	2	Martina Franca	Taranto	Puglia	0-500	>10-15	Coniferous wood	2	1	2	1
6247	2023-12-03	2312-01	4	2	05:30:00	1	4	Martina Franca	Taranto	Puglia	0-500	>10-15	Decidous wood	2.545	0.636	2.545	0.636
6248	2023-12-03	2312-01	1	0	02:30:00	1	1	Mottola	Taranto	Puglia	0-500	>5-10	Decidous wood	1.4	1.4	1.4	1.4
6249	2023-12-03	2312-01	1	1	02:00:00	1	2	San Donaci	Brindisi	Puglia	0-500	<0	Decidous wood	1.75	0.875	1.75	0.875
6250	2023-12-03	2312-01	1	0	03:00:00	2	3	Carpignano Salentino	Lecce	Puglia	0-500	>15	Bush	1.167	0.389	0.583	0.194
6251	2023-12-03	2312-01	2	1	03:00:00	2	2	Carpignano Salentino	Lecce	Puglia	0-500	>10-15	Decidous wood	2.333	1.167	1.167	0.583
6252	2023-12-03	2312-01	0	0	03:00:00	1	2	Gallipoli	Lecce	Puglia	0-500	>5-10	Bush	0	0	0	0
6253	2023-12-03	2312-01	1	0	03:30:00	2	3	Giuggianello	Lecce	Puglia	0-500	>10-15	Bush	1	0.333	0.5	0.167
6254	2023-12-03	2312-01	1	0	03:30:00	2	3	Giuggianello	Lecce	Puglia	0-500	>10-15	Bush	1	0.333	0.5	0.167
6255	2023-12-03	2312-01	2	2	06:00:00	1	2	Lecce	Lecce	Puglia	0-500	>10-15	Bush	1.167	0.583	1.167	0.583
6256	2023-12-03	2312-01	6	2	04:00:00	2	3	Lecce	Lecce	Puglia	0-500	<0	Decidous wood	5.25	1.75	2.625	0.875
6257	2023-12-03	2312-01	0	0	04:45:00	2	3	Palmariggi	Lecce	Puglia	0-500	>15	Decidous wood	0	0	0	0
6258	2023-12-03	2312-01	1	0	04:00:00	2	3	Ruffano	Lecce	Puglia	0-500	>10-15	Decidous wood	0.875	0.292	0.438	0.146
6259	2023-12-03	2312-01	1	1	03:00:00	2	2	Santa Cesarea Terme	Lecce	Puglia	0-500	>15	Bush	1.167	0.583	0.583	0.292
6260	2023-12-03	2312-01	0	0	03:00:00	1	1	Specchia	Lecce	Puglia	0-500	>10-15	Bush	0	0	0	0
6615	2023-12-06	2312-01	2	0	04:00:00	1	2	Monteleone di Puglia	Foggia	Puglia	>500-1000	0-5	Decidous wood	1.75	0.875	1.75	0.875
6616	2023-12-06	2312-01	0	0	04:00:00	1	4	San Giovanni Rotondo	Foggia	Puglia	>500-1000	>5-10	Decidous wood	0	0	0	0
6617	2023-12-06	2312-01	1	0	05:30:00	1	4	San Nicandro Garganico	Foggia	Puglia	0-500	>5-10	Decidous wood	0.636	0.159	0.636	0.159
6618	2023-12-06	2312-01	2	1	04:30:00	2	1	Gioia del Colle	Bari	Puglia	0-500	<0	Decidous wood	1.556	1.556	0.778	0.778
6619	2023-12-06	2312-01	3	1	03:00:00	2	2	Castellaneta	Taranto	Puglia	0-500	>15	Decidous wood	3.5	1.75	1.75	0.875
6620	2023-12-06	2312-01	0	0	02:30:00	1	2	Martina Franca	Taranto	Puglia	0-500	>5-10	Decidous wood	0	0	0	0
6621	2023-12-06	2312-01	3	1	05:00:00	1	4	Martina Franca	Taranto	Puglia	0-500	>10-15	Decidous wood	2.1	0.525	2.1	0.525
6622	2023-12-06	2312-01	0	0	05:00:00	2	2	Mottola	Taranto	Puglia	0-500	>5-10	Decidous wood	0	0	0	0
6623	2023-12-06	2312-01	0	0	02:30:00	1	1	Calimera	Lecce	Puglia	0-500	>10-15	Bush	0	0	0	0
6624	2023-12-06	2312-01	2	1	03:00:00	1	2	Cannole	Lecce	Puglia	0-500	>5-10	Bush	2.333	1.167	2.333	1.167
6625	2023-12-06	2312-01	1	0	03:00:00	1	2	Gallipoli	Lecce	Puglia	0-500	>5-10	Bush	1.167	0.583	1.167	0.583
6626	2023-12-06	2312-01	0	0	03:00:00	1	1	Gallipoli	Lecce	Puglia	0-500	>15	Bush	0	0	0	0
6627	2023-12-06	2312-01	2	1	06:00:00	1	1	Lecce	Lecce	Puglia	0-500	>10-15	Bush	1.167	1.167	1.167	1.167
6628	2023-12-06	2312-01	2	1	04:00:00	1	2	Melendugno	Lecce	Puglia	0-500	>15	Decidous wood	1.75	0.875	1.75	0.875
6629	2023-12-06	2312-01	2	1	04:00:00	1	2	Melendugno	Lecce	Puglia	0-500	>10-15	Decidous wood	1.75	0.875	1.75	0.875
6630	2023-12-06	2312-01	2	1	03:00:00	2	3	Otranto	Lecce	Puglia	0-500	>10-15	Bush	2.333	0.778	1.167	0.389
6631	2023-12-06	2312-01	1	0	04:00:00	1	1	Ruffano	Lecce	Puglia	0-500	>10-15	Bush	0.875	0.875	0.875	0.875
6632	2023-12-06	2312-01	3	0	02:30:00	1	1	Uggiano la Chiesa	Lecce	Puglia	0-500	>10-15	Bush	4.2	4.2	4.2	4.2
6967	2023-12-09	2312-01	3	2	03:30:00	1	1	Monteleone di Puglia	Foggia	Puglia	>1000-1500	>10-15	Decidous wood	3	3	3	3
6968	2023-12-09	2312-01	6	2	06:00:00	1	2	Motta Montecorvino	Foggia	Puglia	0-500	0-5	Coniferous wood	3.5	1.75	3.5	1.75
6969	2023-12-09	2312-01	0	0	04:30:00	1	4	San Giovanni Rotondo	Foggia	Puglia	>500-1000	>5-10	Decidous wood	0	0	0	0
6970	2023-12-09	2312-01	1	0	06:00:00	1	2	Volturara Appula	Foggia	Puglia	0-500	>5-10	Decidous wood	0.583	0.292	0.583	0.292
6971	2023-12-09	2312-01	1	0	05:30:00	2	2	Noci	Bari	Puglia	0-500	>5-10	Decidous wood	0.636	0.318	0.318	0.159
6972	2023-12-09	2312-01	2	0	03:00:00	2	4	Castellaneta	Taranto	Puglia	0-500	>10-15	Decidous wood	2.333	0.583	1.167	0.292
6973	2023-12-09	2312-01	4	0	04:30:00	1	2	Martina Franca	Taranto	Puglia	>500-1000	>5-10	Decidous wood	3.111	1.556	3.111	1.556
6974	2023-12-09	2312-01	0	0	02:30:00	1	2	Martina Franca	Taranto	Puglia	0-500	>5-10	Decidous wood	0	0	0	0
6975	2023-12-09	2312-01	0	0	03:40:00	1	1	Caprarica di Lecce	Lecce	Puglia	0-500	>5-10	Bush	0	0	0	0
6976	2023-12-09	2312-01	0	0	03:00:00	2	3	Carpignano Salentino	Lecce	Puglia	0-500	>5-10	Bush	0	0	0	0
6977	2023-12-09	2312-01	1	1	02:50:00	1	2	Gallipoli	Lecce	Puglia	0-500	>5-10	Bush	1.235	0.618	1.235	0.618
6978	2023-12-09	2312-01	2	1	06:00:00	1	2	Lecce	Lecce	Puglia	0-500	>10-15	Bush	1.167	0.583	1.167	0.583
6979	2023-12-09	2312-01	3	0	05:00:00	1	2	Lecce	Lecce	Puglia	0-500	>10-15	Bush	2.1	1.05	2.1	1.05
6980	2023-12-09	2312-01	2	1	04:00:00	2	2	Lecce	Lecce	Puglia	0-500	>5-10	Coniferous wood	1.75	0.875	0.875	0.438
6981	2023-12-09	2312-01	1	0	04:00:00	2	3	Otranto	Lecce	Puglia	0-500	>5-10	Bush	0.875	0.292	0.438	0.146
6982	2023-12-09	2312-01	1	1	03:00:00	1	1	Otranto	Lecce	Puglia	0-500	>15	Bush	1.167	1.167	1.167	1.167
6983	2023-12-09	2312-01	1	0	02:30:00	2	2	Palmariggi	Lecce	Puglia	0-500	>5-10	Decidous wood	1.4	0.7	0.7	0.35
6984	2023-12-09	2312-01	0	0	05:00:00	1	1	Specchia	Lecce	Puglia	0-500	>10-15	Bush	0	0	0	0
6985	2023-12-09	2312-01	3	2	04:00:00	1	1	Supersano	Lecce	Puglia	0-500	>5-10	Bush	2.625	2.625	2.625	2.625
6986	2023-12-09	2312-01	1	0	01:30:00	1	1	Trani	Barletta-Andria-Trani	Puglia	0-500	>10-15	Bush	2.333	2.333	2.333	2.333
7266	2023-12-10	2312-01	3	2	03:00:00	1	1	Anzano di Puglia	Foggia	Puglia	>500-1000	>5-10	Decidous wood	3.5	3.5	3.5	3.5
7267	2023-12-10	2312-01	2	2	05:00:00	1	4	San Giovanni Rotondo	Foggia	Puglia	>500-1000	>5-10	Decidous wood	1.4	0.35	1.4	0.35
7268	2023-12-10	2312-01	5	1	04:00:00	1	2	San Marco la Catola	Foggia	Puglia	>500-1000	0-5	Decidous wood	4.375	2.188	4.375	2.188
7269	2023-12-10	2312-01	1	1	03:00:00	1	1	Mesagne	Brindisi	Puglia	0-500	<0	Decidous wood	1.167	1.167	1.167	1.167
7270	2023-12-10	2312-01	2	1	02:05:00	2	2	Carpignano Salentino	Lecce	Puglia	0-500	>5-10	Decidous wood	3.36	1.68	1.68	0.84
7271	2023-12-10	2312-01	2	1	05:00:00	2	4	Lecce	Lecce	Puglia	0-500	>10-15	Bush	1.4	0.35	0.7	0.175
7272	2023-12-10	2312-01	1	1	05:00:00	1	2	Lecce	Lecce	Puglia	0-500	>10-15	Bush	0.7	0.35	0.7	0.35
7273	2023-12-10	2312-01	3	1	03:00:00	1	2	Lecce	Lecce	Puglia	0-500	<0	Decidous wood	3.5	1.75	3.5	1.75
7274	2023-12-10	2312-01	5	1	04:00:00	2	3	Lecce	Lecce	Puglia	0-500	<0	Decidous wood	4.375	1.458	2.188	0.729
7275	2023-12-10	2312-01	2	0	04:00:00	1	2	Melendugno	Lecce	Puglia	0-500	>10-15	Decidous wood	1.75	0.875	1.75	0.875
7276	2023-12-10	2312-01	2	0	04:00:00	1	1	Nociglia	Lecce	Puglia	0-500	>10-15	Bush	1.75	1.75	1.75	1.75
7277	2023-12-10	2312-01	1	1	03:00:00	2	3	Otranto	Lecce	Puglia	0-500	>5-10	Bush	1.167	0.389	0.583	0.194
7278	2023-12-10	2312-01	1	1	03:00:00	2	3	Otranto	Lecce	Puglia	0-500	>5-10	Bush	1.167	0.389	0.583	0.194
7279	2023-12-10	2312-01	0	0	03:00:00	1	1	Otranto	Lecce	Puglia	0-500	>15	Bush	0	0	0	0
7280	2023-12-10	2312-01	0	0	03:00:00	2	2	Palmariggi	Lecce	Puglia	0-500	>5-10	Bush	0	0	0	0
7281	2023-12-10	2312-01	1	0	05:00:00	2	3	Palmariggi	Lecce	Puglia	0-500	>5-10	Decidous wood	0.7	0.233	0.35	0.117
7282	2023-12-10	2312-01	1	0	03:00:00	2	2	Ruffano	Lecce	Puglia	0-500	>5-10	Coniferous wood	1.167	0.583	0.583	0.292
7283	2023-12-10	2312-01	1	0	02:50:00	1	2	Sannicola	Lecce	Puglia	0-500	>5-10	Bush	1.235	0.618	1.235	0.618
7284	2023-12-10	2312-01	0	0	04:00:00	1	1	Ugento	Lecce	Puglia	0-500	>10-15	Bush	0	0	0	0
7475	2023-12-11	2312-02	0	0	06:30:00	1	1	Acquaviva delle Fonti	Bari	Puglia	0-500	<0	Decidous wood	0	0	0	0
7571	2023-12-13	2312-02	2	1	04:00:00	1	2	Anzano di Puglia	Foggia	Puglia	>500-1000	>5-10	Decidous wood	1.75	0.875	1.75	0.875
7572	2023-12-13	2312-02	1	0	05:30:00	1	4	San Giovanni Rotondo	Foggia	Puglia	>500-1000	>5-10	Decidous wood	0.636	0.159	0.636	0.159
7573	2023-12-13	2312-02	0	0	04:00:00	1	4	San Giovanni Rotondo	Foggia	Puglia	>500-1000	>5-10	Decidous wood	0	0	0	0
7574	2023-12-13	2312-02	0	0	03:00:00	2	2	Noci	Bari	Puglia	0-500	>10-15	Decidous wood	0	0	0	0
7575	2023-12-13	2312-02	0	0	03:00:00	1	2	Castellaneta	Taranto	Puglia	0-500	>10-15	Decidous wood	0	0	0	0
7576	2023-12-13	2312-02	3	1	04:30:00	1	2	Martina Franca	Taranto	Puglia	0-500	<0	Coniferous wood	2.333	1.167	2.333	1.167
7577	2023-12-13	2312-02	1	1	02:00:00	1	2	San Donaci	Brindisi	Puglia	0-500	<0	Decidous wood	1.75	0.875	1.75	0.875
7578	2023-12-13	2312-02	1	1	01:30:00	1	2	Calimera	Lecce	Puglia	0-500	>15	Decidous wood	2.333	1.167	2.333	1.167
7579	2023-12-13	2312-02	1	0	02:00:00	1	2	Gallipoli	Lecce	Puglia	0-500	>10-15	Bush	1.75	0.875	1.75	0.875
7580	2023-12-13	2312-02	1	0	06:00:00	1	2	Lecce	Lecce	Puglia	0-500	>15	Bush	0.583	0.292	0.583	0.292
7581	2023-12-13	2312-02	2	1	06:00:00	2	3	Maglie	Lecce	Puglia	0-500	>10-15	Coniferous wood	1.167	0.389	0.583	0.194
7582	2023-12-13	2312-02	3	0	04:00:00	1	2	Melendugno	Lecce	Puglia	0-500	>15	Decidous wood	2.625	1.313	2.625	1.313
7583	2023-12-13	2312-02	1	0	06:10:00	1	2	Muro Leccese	Lecce	Puglia	0-500	>10-15	Decidous wood	0.568	0.284	0.568	0.284
7584	2023-12-13	2312-02	1	0	03:30:00	1	1	Nociglia	Lecce	Puglia	0-500	>10-15	Bush	1	1	1	1
7585	2023-12-13	2312-02	1	0	03:00:00	1	2	Otranto	Lecce	Puglia	0-500	<0	Bush	1.167	0.583	1.167	0.583
7586	2023-12-13	2312-02	0	0	04:00:00	1	1	Surano	Lecce	Puglia	0-500	>15	Bush	0	0	0	0
7587	2023-12-13	2312-02	1	1	01:30:00	1	1	Taviano	Lecce	Puglia	0-500	>15	Bush	2.333	2.333	2.333	2.333
7769	2023-12-15	2312-02	2	1	05:30:00	1	1	Gioia del Colle	Bari	Puglia	0-500	>10-15	Decidous wood	1.273	1.273	1.273	1.273
7866	2023-12-16	2312-02	4	1	04:00:00	1	2	Motta Montecorvino	Foggia	Puglia	>500-1000	0-5	Decidous wood	3.5	1.75	3.5	1.75
7867	2023-12-16	2312-02	2	1	04:30:00	1	4	San Giovanni Rotondo	Foggia	Puglia	>500-1000	>5-10	Decidous wood	1.556	0.389	1.556	0.389
7868	2023-12-16	2312-02	0	0	01:30:00	1	2	Castellaneta	Taranto	Puglia	0-500	>10-15	Decidous wood	0	0	0	0
7869	2023-12-16	2312-02	0	0	02:30:00	2	2	Mottola	Taranto	Puglia	0-500	>5-10	Decidous wood	0	0	0	0
7870	2023-12-16	2312-02	1	0	05:45:00	2	3	Caprarica di Lecce	Lecce	Puglia	0-500	>5-10	Bush	0.609	0.203	0.304	0.101
7871	2023-12-16	2312-02	2	0	03:00:00	2	2	Carpignano Salentino	Lecce	Puglia	0-500	>10-15	Decidous wood	2.333	1.167	1.167	0.583
7872	2023-12-16	2312-02	3	0	05:00:00	1	2	Lecce	Lecce	Puglia	0-500	>10-15	Bush	2.1	1.05	2.1	1.05
7873	2023-12-16	2312-02	1	0	05:00:00	2	3	Lecce	Lecce	Puglia	0-500	>10-15	Bush	0.7	0.233	0.35	0.117
7874	2023-12-16	2312-02	0	0	03:00:00	1	2	Maglie	Lecce	Puglia	0-500	>5-10	Coniferous wood	0	0	0	0
7875	2023-12-16	2312-02	0	0	04:00:00	2	3	Melendugno	Lecce	Puglia	0-500	>10-15	Bush	0	0	0	0
7876	2023-12-16	2312-02	0	0	02:00:00	1	1	Minervino di Lecce	Lecce	Puglia	0-500	>10-15	Bush	0	0	0	0
7877	2023-12-16	2312-02	0	0	03:00:00	2	3	Otranto	Lecce	Puglia	0-500	>5-10	Bush	0	0	0	0
7878	2023-12-16	2312-02	3	0	02:00:00	2	2	Palmariggi	Lecce	Puglia	0-500	>10-15	Bush	5.25	2.625	2.625	1.313
7879	2023-12-16	2312-02	0	0	02:00:00	1	1	Specchia	Lecce	Puglia	0-500	>5-10	Bush	0	0	0	0
8136	2023-12-17	2312-02	0	0	04:30:00	1	4	Cagnano Varano	Foggia	Puglia	0-500	0-5	Decidous wood	0	0	0	0
8137	2023-12-17	2312-02	3	1	04:00:00	2	4	Faeto	Foggia	Puglia	>500-1000	0-5	Bush	2.625	0.656	1.313	0.328
8138	2023-12-17	2312-02	1	0	04:00:00	1	4	San Giovanni Rotondo	Foggia	Puglia	>500-1000	>5-10	Decidous wood	0.875	0.219	0.875	0.219
8139	2023-12-17	2312-02	3	0	04:15:00	2	2	Gioia del Colle	Bari	Puglia	0-500	>10-15	Decidous wood	2.471	1.235	1.235	0.618
8140	2023-12-17	2312-02	0	0	01:30:00	2	4	Castellaneta	Taranto	Puglia	0-500	>10-15	Decidous wood	0	0	0	0
8141	2023-12-17	2312-02	4	1	04:30:00	1	2	Martina Franca	Taranto	Puglia	0-500	>5-10	Bush	3.111	1.556	3.111	1.556
8142	2023-12-17	2312-02	3	1	04:00:00	1	3	Martina Franca	Taranto	Puglia	0-500	>10-15	Decidous wood	2.625	0.875	2.625	0.875
8143	2023-12-17	2312-02	1	1	03:00:00	1	2	Brindisi	Brindisi	Puglia	0-500	<0	Decidous wood	1.167	0.583	1.167	0.583
8144	2023-12-17	2312-02	0	0	03:50:00	2	3	Caprarica di Lecce	Lecce	Puglia	0-500	>10-15	Bush	0	0	0	0
8145	2023-12-17	2312-02	1	0	03:00:00	2	2	Carpignano Salentino	Lecce	Puglia	0-500	>10-15	Decidous wood	1.167	0.583	0.583	0.292
8146	2023-12-17	2312-02	0	0	03:00:00	2	3	Giuggianello	Lecce	Puglia	0-500	>5-10	Bush	0	0	0	0
8147	2023-12-17	2312-02	2	1	05:00:00	2	3	Lecce	Lecce	Puglia	0-500	>10-15	Bush	1.4	0.467	0.7	0.233
8148	2023-12-17	2312-02	1	1	02:00:00	2	2	Lecce	Lecce	Puglia	0-500	>10-15	Bush	1.75	0.875	0.875	0.438
8149	2023-12-17	2312-02	3	0	04:00:00	2	3	Lecce	Lecce	Puglia	0-500	<0	Decidous wood	2.625	0.875	1.313	0.438
8150	2023-12-17	2312-02	1	0	04:00:00	1	2	Maglie	Lecce	Puglia	0-500	>5-10	Coniferous wood	0.875	0.438	0.875	0.438
8151	2023-12-17	2312-02	2	0	05:00:00	1	2	Melendugno	Lecce	Puglia	0-500	>15	Decidous wood	1.4	0.7	1.4	0.7
8152	2023-12-17	2312-02	2	0	03:00:00	1	1	Nociglia	Lecce	Puglia	0-500	>5-10	Bush	2.333	2.333	2.333	2.333
8153	2023-12-17	2312-02	1	0	03:00:00	1	2	Presicce	Lecce	Puglia	0-500	>5-10	Bush	1.167	0.583	1.167	0.583
8154	2023-12-17	2312-02	4	0	04:00:00	1	1	Ugento	Lecce	Puglia	0-500	>10-15	Bush	3.5	3.5	3.5	3.5
8155	2023-12-17	2312-02	1	0	02:30:00	2	2	Uggiano la Chiesa	Lecce	Puglia	0-500	>10-15	Bush	1.4	0.7	0.7	0.35
8322	2023-12-18	2312-02	1	1	06:30:00	1	1	Gioia del Colle	Bari	Puglia	0-500	>10-15	Decidous wood	0.538	0.538	0.538	0.538
8323	2023-12-18	2312-02	3	0	03:30:00	1	1	Supersano	Lecce	Puglia	0-500	>5-10	Decidous wood	3	3	3	3
8358	2023-12-19	2312-02	0	0	05:30:00	2	2	Putignano	Bari	Puglia	0-500	>10-15	Decidous wood	0	0	0	0
8425	2023-12-20	2312-02	2	1	04:00:00	1	2	Anzano di Puglia	Foggia	Puglia	>500-1000	0-5	Decidous wood	1.75	0.875	1.75	0.875
8426	2023-12-20	2312-02	4	1	05:00:00	1	1	Faeto	Foggia	Puglia	>500-1000	>5-10	Bush	2.8	2.8	2.8	2.8
8427	2023-12-20	2312-02	2	0	04:30:00	1	4	San Giovanni Rotondo	Foggia	Puglia	>500-1000	>5-10	Decidous wood	1.556	0.389	1.556	0.389
8428	2023-12-20	2312-02	2	1	04:30:00	1	4	San Nicandro Garganico	Foggia	Puglia	0-500	>10-15	Decidous wood	1.556	0.389	1.556	0.389
8429	2023-12-20	2312-02	1	0	04:00:00	2	4	Castellaneta	Taranto	Puglia	0-500	>10-15	Decidous wood	0.875	0.219	0.438	0.109
8430	2023-12-20	2312-02	4	1	04:30:00	1	2	Martina Franca	Taranto	Puglia	>500-1000	>5-10	Coniferous wood	3.111	1.556	3.111	1.556
8431	2023-12-20	2312-02	0	0	04:00:00	1	1	Martina Franca	Taranto	Puglia	0-500	>5-10	Bush	0	0	0	0
8432	2023-12-20	2312-02	3	0	05:00:00	1	4	Martina Franca	Taranto	Puglia	0-500	>10-15	Decidous wood	2.1	0.525	2.1	0.525
8433	2023-12-20	2312-02	1	1	06:00:00	1	2	Lecce	Lecce	Puglia	0-500	>15	Bush	0.583	0.292	0.583	0.292
8434	2023-12-20	2312-02	2	0	05:00:00	2	4	Lecce	Lecce	Puglia	0-500	<0	Decidous wood	1.4	0.35	0.7	0.175
8435	2023-12-20	2312-02	2	1	04:00:00	1	3	Melendugno	Lecce	Puglia	0-500	>10-15	Decidous wood	1.75	0.583	1.75	0.583
8436	2023-12-20	2312-02	1	0	06:40:00	1	1	Muro Leccese	Lecce	Puglia	0-500	>10-15	Decidous wood	0.525	0.525	0.525	0.525
8437	2023-12-20	2312-02	1	0	02:30:00	1	1	Nociglia	Lecce	Puglia	0-500	>10-15	Decidous wood	1.4	1.4	1.4	1.4
8438	2023-12-20	2312-02	0	0	02:00:00	1	1	Otranto	Lecce	Puglia	0-500	>5-10	Bush	0	0	0	0
8439	2023-12-20	2312-02	0	0	03:00:00	1	1	Presicce	Lecce	Puglia	0-500	>10-15	Bush	0	0	0	0
8440	2023-12-20	2312-02	3	1	06:00:00	2	2	Salve	Lecce	Puglia	0-500	>10-15	Bush	1.75	0.875	0.875	0.438
8441	2023-12-20	2312-02	2	1	02:00:00	1	1	Squinzano	Lecce	Puglia	0-500	0-5	Bush	3.5	3.5	3.5	3.5
8442	2023-12-20	2312-02	3	2	04:00:00	1	2	Ugento	Lecce	Puglia	0-500	>15	Bush	2.625	1.313	2.625	1.313
8443	2023-12-20	2312-02	1	0	02:00:00	1	1	Uggiano la Chiesa	Lecce	Puglia	0-500	>10-15	Bush	1.75	1.75	1.75	1.75
8572	2023-12-21	2312-03	1	0	04:30:00	2	1	Noci	Bari	Puglia	0-500	>5-10	Decidous wood	0.778	0.778	0.389	0.389
8647	2023-12-22	2312-03	3	2	06:00:00	1	2	Gioia del Colle	Bari	Puglia	0-500	>10-15	Decidous wood	1.75	0.875	1.75	0.875
8743	2023-12-23	2312-03	2	0	03:00:00	1	2	Anzano di Puglia	Foggia	Puglia	>500-1000	>5-10	Decidous wood	2.333	1.167	2.333	1.167
8744	2023-12-23	2312-03	3	2	03:00:00	1	1	Faeto	Foggia	Puglia	>500-1000	>5-10	Decidous wood	3.5	3.5	3.5	3.5
8745	2023-12-23	2312-03	1	0	04:00:00	1	4	San Nicandro Garganico	Foggia	Puglia	0-500	>10-15	Decidous wood	0.875	0.219	0.875	0.219
8746	2023-12-23	2312-03	0	0	02:00:00	1	1	Ruvo di Puglia	Bari	Puglia	0-500	>15	Decidous wood	0	0	0	0
8747	2023-12-23	2312-03	3	1	04:00:00	2	1	Castellaneta	Taranto	Puglia	0-500	>10-15	Decidous wood	2.625	2.625	1.313	1.313
8748	2023-12-23	2312-03	1	0	03:30:00	1	2	Martina Franca	Taranto	Puglia	0-500	>10-15	Decidous wood	1	0.5	1	0.5
8749	2023-12-23	2312-03	3	0	03:30:00	1	2	Martina Franca	Taranto	Puglia	>500-1000	>5-10	Coniferous wood	3	1.5	3	1.5
8750	2023-12-23	2312-03	0	0	03:00:00	1	1	Alezio	Lecce	Puglia	0-500	>10-15	Bush	0	0	0	0
8751	2023-12-23	2312-03	2	1	03:40:00	2	3	Calimera	Lecce	Puglia	0-500	>10-15	Bush	1.909	0.636	0.955	0.318
8752	2023-12-23	2312-03	1	0	03:00:00	1	2	Carpignano Salentino	Lecce	Puglia	0-500	<0	Decidous wood	1.167	0.583	1.167	0.583
8753	2023-12-23	2312-03	0	0	05:00:00	2	4	Lecce	Lecce	Puglia	0-500	>10-15	Decidous wood	0	0	0	0
8754	2023-12-23	2312-03	0	0	03:00:00	2	3	Otranto	Lecce	Puglia	0-500	>10-15	Bush	0	0	0	0
8755	2023-12-23	2312-03	0	0	03:30:00	2	3	Otranto	Lecce	Puglia	0-500	>10-15	Bush	0	0	0	0
8756	2023-12-23	2312-03	2	2	06:00:00	2	3	Ruffano	Lecce	Puglia	0-500	>10-15	Coniferous wood	1.167	0.389	0.583	0.194
8757	2023-12-23	2312-03	1	0	04:00:00	2	3	Salice Salentino	Lecce	Puglia	0-500	>5-10	Bush	0.875	0.292	0.438	0.146
8758	2023-12-23	2312-03	0	0	02:00:00	2	2	Soleto	Lecce	Puglia	0-500	>10-15	Decidous wood	0	0	0	0
8759	2023-12-23	2312-03	1	0	04:00:00	1	1	Ugento	Lecce	Puglia	0-500	>15	Bush	0.875	0.875	0.875	0.875
8994	2023-12-24	2312-03	2	0	03:30:00	1	1	Anzano di Puglia	Foggia	Puglia	0-500	>5-10	Decidous wood	2	2	2	2
8995	2023-12-24	2312-03	1	0	04:00:00	1	4	San Giovanni Rotondo	Foggia	Puglia	>500-1000	>5-10	Decidous wood	0.875	0.219	0.875	0.219
8996	2023-12-24	2312-03	2	1	02:00:00	2	2	Castellaneta	Taranto	Puglia	0-500	>10-15	Decidous wood	3.5	1.75	1.75	0.875
8997	2023-12-24	2312-03	2	1	03:30:00	1	2	Martina Franca	Taranto	Puglia	0-500	>10-15	Coniferous wood	2	1	2	1
8998	2023-12-24	2312-03	1	0	02:00:00	1	2	Martina Franca	Taranto	Puglia	0-500	>15	Decidous wood	1.75	0.875	1.75	0.875
8999	2023-12-24	2312-03	2	1	04:00:00	1	2	Carpignano Salentino	Lecce	Puglia	0-500	>15	Decidous wood	1.75	0.875	1.75	0.875
9000	2023-12-24	2312-03	1	1	02:50:00	1	1	Gallipoli	Lecce	Puglia	0-500	>10-15	Bush	1.235	1.235	1.235	1.235
9001	2023-12-24	2312-03	0	0	06:00:00	1	2	Lecce	Lecce	Puglia	0-500	>15	Bush	0	0	0	0
9002	2023-12-24	2312-03	3	1	05:00:00	2	4	Lecce	Lecce	Puglia	0-500	>10-15	Bush	2.1	0.525	1.05	0.263
9003	2023-12-24	2312-03	3	0	04:00:00	2	3	Lecce	Lecce	Puglia	0-500	<0	Decidous wood	2.625	0.875	1.313	0.438
9004	2023-12-24	2312-03	0	0	04:00:00	2	3	Muro Leccese	Lecce	Puglia	0-500	>15	Decidous wood	0	0	0	0
9005	2023-12-24	2312-03	2	1	04:00:00	1	1	Nociglia	Lecce	Puglia	0-500	>15	Bush	1.75	1.75	1.75	1.75
9006	2023-12-24	2312-03	1	0	02:30:00	2	3	Otranto	Lecce	Puglia	0-500	>10-15	Bush	1.4	0.467	0.7	0.233
9007	2023-12-24	2312-03	0	0	03:00:00	1	1	Palmariggi	Lecce	Puglia	0-500	>10-15	Decidous wood	0	0	0	0
9008	2023-12-24	2312-03	3	1	04:00:00	1	1	Supersano	Lecce	Puglia	0-500	>15	Bush	2.625	2.625	2.625	2.625
9009	2023-12-24	2312-03	3	0	03:00:00	1	2	Ugento	Lecce	Puglia	0-500	>10-15	Coniferous wood	3.5	1.75	3.5	1.75
9010	2023-12-24	2312-03	0	0	02:00:00	1	2	Ugento	Lecce	Puglia	0-500	>15	Bush	0	0	0	0
9011	2023-12-24	2312-03	1	0	01:00:00	1	1	Trani	Barletta-Andria-Trani	Puglia	0-500	>15	Decidous wood	3.5	3.5	3.5	3.5
9147	2023-12-25	2312-03	0	0	05:30:00	1	1	Putignano	Bari	Puglia	0-500	<0	Decidous wood	0	0	0	0
9168	2023-12-26	2312-03	1	0	05:30:00	1	1	Gioia del Colle	Bari	Puglia	0-500	<0	Decidous wood	0.636	0.636	0.636	0.636
9244	2023-12-27	2312-03	3	2	02:30:00	1	1	Faeto	Foggia	Puglia	>500-1000	0-5	Bush	4.2	4.2	4.2	4.2
9245	2023-12-27	2312-03	2	0	03:00:00	1	2	Monteleone di Puglia	Foggia	Puglia	>500-1000	>5-10	Decidous wood	2.333	1.167	2.333	1.167
9246	2023-12-27	2312-03	1	0	05:45:00	1	3	San Nicandro Garganico	Foggia	Puglia	0-500	>10-15	Decidous wood	0.609	0.203	0.609	0.203
9247	2023-12-27	2312-03	1	0	04:30:00	1	3	Martina Franca	Taranto	Puglia	0-500	>10-15	Decidous wood	0.778	0.259	0.778	0.259
9248	2023-12-27	2312-03	1	1	02:00:00	1	2	San Donaci	Brindisi	Puglia	0-500	<0	Decidous wood	1.75	0.875	1.75	0.875
9249	2023-12-27	2312-03	1	1	04:00:00	1	2	Carpignano Salentino	Lecce	Puglia	0-500	>15	Decidous wood	0.875	0.438	0.875	0.438
9250	2023-12-27	2312-03	0	0	02:00:00	1	1	Gallipoli	Lecce	Puglia	0-500	>10-15	Bush	0	0	0	0
9251	2023-12-27	2312-03	0	0	03:00:00	1	2	Lecce	Lecce	Puglia	0-500	>10-15	Decidous wood	0	0	0	0
9252	2023-12-27	2312-03	1	0	03:00:00	1	2	Miggiano	Lecce	Puglia	0-500	>10-15	Bush	1.167	0.583	1.167	0.583
9253	2023-12-27	2312-03	1	1	04:10:00	1	1	Muro Leccese	Lecce	Puglia	0-500	>15	Decidous wood	0.84	0.84	0.84	0.84
9254	2023-12-27	2312-03	0	0	03:00:00	2	3	Otranto	Lecce	Puglia	0-500	>10-15	Bush	0	0	0	0
9255	2023-12-27	2312-03	2	1	03:00:00	1	1	Poggiardo	Lecce	Puglia	0-500	>15	Bush	2.333	2.333	2.333	2.333
9256	2023-12-27	2312-03	0	0	02:30:00	1	1	Uggiano la Chiesa	Lecce	Puglia	0-500	>10-15	Bush	0	0	0	0
9495	2023-12-29	2312-03	4	2	04:00:00	1	2	Nociglia	Lecce	Puglia	0-500	>10-15	Bush	3.5	1.75	3.5	1.75
9577	2023-12-30	2312-03	0	0	03:00:00	1	2	Anzano di Puglia	Foggia	Puglia	>500-1000	>5-10	Decidous wood	0	0	0	0
9578	2023-12-30	2312-03	2	0	04:30:00	1	4	San Giovanni Rotondo	Foggia	Puglia	>500-1000	>5-10	Decidous wood	1.556	0.389	1.556	0.389
9579	2023-12-30	2312-03	1	1	03:30:00	1	3	San Nicandro Garganico	Foggia	Puglia	0-500	>10-15	Decidous wood	1	0.333	1	0.333
9580	2023-12-30	2312-03	0	0	06:30:00	1	1	Gioia del Colle	Bari	Puglia	0-500	>10-15	Decidous wood	0	0	0	0
9581	2023-12-30	2312-03	0	0	03:30:00	1	1	Noci	Bari	Puglia	0-500	>5-10	Decidous wood	0	0	0	0
9582	2023-12-30	2312-03	0	0	02:00:00	2	3	Carpignano Salentino	Lecce	Puglia	0-500	>5-10	Bush	0	0	0	0
9583	2023-12-30	2312-03	0	0	03:00:00	1	1	Gallipoli	Lecce	Puglia	0-500	>10-15	Bush	0	0	0	0
9584	2023-12-30	2312-03	0	0	02:00:00	1	2	Lecce	Lecce	Puglia	0-500	<0	Bush	0	0	0	0
9585	2023-12-30	2312-03	2	1	04:00:00	3	3	Maglie	Lecce	Puglia	0-500	>15	Bush	1.75	0.583	0.583	0.194
9759	2023-12-31	2312-04	1	0	02:30:00	1	1	Faeto	Foggia	Puglia	>500-1000	>5-10	Bush	1.4	1.4	1.4	1.4
9760	2023-12-31	2312-04	0	0	04:00:00	1	4	San Giovanni Rotondo	Foggia	Puglia	>500-1000	>5-10	Decidous wood	0	0	0	0
9761	2023-12-31	2312-04	1	0	04:00:00	1	4	San Giovanni Rotondo	Foggia	Puglia	>500-1000	>5-10	Decidous wood	0.875	0.219	0.875	0.219
9762	2023-12-31	2312-04	2	0	03:00:00	1	2	Noci	Bari	Puglia	0-500	>5-10	Decidous wood	2.333	1.167	2.333	1.167
9763	2023-12-31	2312-04	1	1	06:00:00	1	1	Putignano	Bari	Puglia	0-500	>10-15	Decidous wood	0.583	0.583	0.583	0.583
9764	2023-12-31	2312-04	2	0	02:30:00	2	2	Martina Franca	Taranto	Puglia	0-500	>5-10	Decidous wood	2.8	1.4	1.4	0.7
9765	2023-12-31	2312-04	2	1	04:00:00	2	3	Lecce	Lecce	Puglia	0-500	<0	Decidous wood	1.75	0.583	0.875	0.292
9766	2023-12-31	2312-04	1	1	03:00:00	1	2	Lequile	Lecce	Puglia	0-500	>10-15	Coniferous wood	1.167	0.583	1.167	0.583
9767	2023-12-31	2312-04	0	0	03:00:00	2	3	Otranto	Lecce	Puglia	0-500	>5-10	Bush	0	0	0	0
9768	2023-12-31	2312-04	0	0	03:30:00	2	3	Otranto	Lecce	Puglia	0-500	>5-10	Bush	0	0	0	0
9922	2024-01-02	2401-01	2	2	06:00:00	1	1	Gioia del Colle	Bari	Puglia	0-500	>5-10	Decidous wood	1.167	1.167	1.167	1.167
9923	2024-01-02	2401-01	3	0	03:30:00	2	2	Ruffano	Lecce	Puglia	0-500	>10-15	Bush	3	1.5	1.5	0.75
9966	2024-01-03	2401-01	3	1	03:00:00	2	3	Monteleone di Puglia	Foggia	Puglia	>500-1000	0-5	Decidous wood	3.5	1.167	1.75	0.583
9967	2024-01-03	2401-01	1	0	04:00:00	1	3	San Nicandro Garganico	Foggia	Puglia	0-500	>10-15	Decidous wood	0.875	0.292	0.875	0.292
9968	2024-01-03	2401-01	0	0	05:30:00	1	1	Acquaviva delle Fonti	Bari	Puglia	0-500	>10-15	Decidous wood	0	0	0	0
9969	2024-01-03	2401-01	0	0	03:00:00	1	1	Noci	Bari	Puglia	0-500	>10-15	Decidous wood	0	0	0	0
9970	2024-01-03	2401-01	4	0	04:00:00	2	3	Martina Franca	Taranto	Puglia	>500-1000	>5-10	Coniferous wood	3.5	1.167	1.75	0.583
9971	2024-01-03	2401-01	2	0	04:00:00	1	3	Martina Franca	Taranto	Puglia	0-500	>10-15	Decidous wood	1.75	0.583	1.75	0.583
9972	2024-01-03	2401-01	0	0	03:00:00	1	2	Carpignano Salentino	Lecce	Puglia	0-500	>15	Decidous wood	0	0	0	0
9973	2024-01-03	2401-01	0	0	02:00:00	1	1	Gallipoli	Lecce	Puglia	0-500	>10-15	Bush	0	0	0	0
9974	2024-01-03	2401-01	0	0	06:00:00	1	2	Lecce	Lecce	Puglia	0-500	>15	Bush	0	0	0	0
9975	2024-01-03	2401-01	2	1	03:00:00	2	3	Lecce	Lecce	Puglia	0-500	>10-15	Bush	2.333	0.778	1.167	0.389
9976	2024-01-03	2401-01	2	1	04:00:00	1	2	Melendugno	Lecce	Puglia	0-500	>10-15	Decidous wood	1.75	0.875	1.75	0.875
9977	2024-01-03	2401-01	0	0	06:00:00	1	2	Tricase	Lecce	Puglia	0-500	>15	Bush	0	0	0	0
10074	2024-01-04	2401-01	1	0	03:00:00	1	2	Melendugno	Lecce	Puglia	0-500	>10-15	Bush	1.167	0.583	1.167	0.583
10212	2024-01-06	2401-01	0	0	04:00:00	1	4	Cagnano Varano	Foggia	Puglia	>500-1000	>5-10	Decidous wood	0	0	0	0
10213	2024-01-06	2401-01	2	1	03:00:00	2	4	Faeto	Foggia	Puglia	>500-1000	>5-10	Decidous wood	2.333	0.583	1.167	0.292
10214	2024-01-06	2401-01	4	1	04:00:00	1	2	Monteleone di Puglia	Foggia	Puglia	>500-1000	>5-10	Decidous wood	3.5	1.75	3.5	1.75
10215	2024-01-06	2401-01	0	0	04:30:00	1	4	San Giovanni Rotondo	Foggia	Puglia	>500-1000	0-5	Decidous wood	0	0	0	0
10216	2024-01-06	2401-01	3	1	04:00:00	1	2	Volturino	Foggia	Puglia	>500-1000	0-5	Decidous wood	2.625	1.313	2.625	1.313
10217	2024-01-06	2401-01	1	0	02:30:00	1	1	Noci	Bari	Puglia	0-500	>10-15	Decidous wood	1.4	1.4	1.4	1.4
10218	2024-01-06	2401-01	1	1	05:30:00	1	1	Putignano	Bari	Puglia	0-500	>5-10	Decidous wood	0.636	0.636	0.636	0.636
10219	2024-01-06	2401-01	1	1	03:00:00	1	2	Torre Santa Susanna	Brindisi	Puglia	0-500	<0	Decidous wood	1.167	0.583	1.167	0.583
10220	2024-01-06	2401-01	0	0	03:00:00	2	2	Gallipoli	Lecce	Puglia	0-500	>10-15	Bush	0	0	0	0
10221	2024-01-06	2401-01	0	0	05:00:00	1	2	Lecce	Lecce	Puglia	0-500	>10-15	Bush	0	0	0	0
10222	2024-01-06	2401-01	0	0	03:00:00	1	1	Muro Leccese	Lecce	Puglia	0-500	>10-15	Decidous wood	0	0	0	0
10223	2024-01-06	2401-01	3	0	03:00:00	1	1	Nociglia	Lecce	Puglia	0-500	<0	Bush	3.5	3.5	3.5	3.5
10224	2024-01-06	2401-01	3	0	03:00:00	1	1	Nociglia	Lecce	Puglia	0-500	<0	Bush	3.5	3.5	3.5	3.5
10225	2024-01-06	2401-01	2	2	02:00:00	1	1	Palmariggi	Lecce	Puglia	0-500	>15	Decidous wood	3.5	3.5	3.5	3.5
10226	2024-01-06	2401-01	0	0	06:00:00	1	2	Presicce	Lecce	Puglia	0-500	>15	Bush	0	0	0	0
10227	2024-01-06	2401-01	2	2	02:00:00	1	1	Spongano	Lecce	Puglia	0-500	0-5	Bush	3.5	3.5	3.5	3.5
10228	2024-01-06	2401-01	2	2	02:00:00	1	1	Spongano	Lecce	Puglia	0-500	0-5	Bush	3.5	3.5	3.5	3.5
10322	2024-01-07	2401-01	1	0	04:30:00	1	4	Cagnano Varano	Foggia	Puglia	0-500	0-5	Decidous wood	0.778	0.194	0.778	0.194
10323	2024-01-07	2401-01	4	1	03:00:00	2	3	Monteleone di Puglia	Foggia	Puglia	>500-1000	>5-10	Decidous wood	4.667	1.556	2.333	0.778
10324	2024-01-07	2401-01	1	0	04:00:00	1	4	San Giovanni Rotondo	Foggia	Puglia	>500-1000	>5-10	Decidous wood	0.875	0.219	0.875	0.219
10325	2024-01-07	2401-01	0	0	06:30:00	1	1	Cassano delle Murge	Bari	Puglia	0-500	>5-10	Decidous wood	0	0	0	0
10326	2024-01-07	2401-01	1	1	03:30:00	1	1	Putignano	Bari	Puglia	0-500	>5-10	Decidous wood	1	1	1	1
10327	2024-01-07	2401-01	1	0	04:30:00	1	4	Martina Franca	Taranto	Puglia	0-500	>10-15	Decidous wood	0.778	0.194	0.778	0.194
10328	2024-01-07	2401-01	2	1	03:00:00	1	2	San Pancrazio Salentino	Brindisi	Puglia	0-500	<0	Decidous wood	2.333	1.167	2.333	1.167
10329	2024-01-07	2401-01	0	0	05:00:00	1	2	Lecce	Lecce	Puglia	0-500	>10-15	Bush	0	0	0	0
10330	2024-01-07	2401-01	0	0	05:00:00	1	2	Lecce	Lecce	Puglia	0-500	>10-15	Bush	0	0	0	0
10331	2024-01-07	2401-01	1	1	04:00:00	1	2	Maglie	Lecce	Puglia	0-500	>10-15	Coniferous wood	0.875	0.438	0.875	0.438
10332	2024-01-07	2401-01	2	0	05:00:00	1	2	Melendugno	Lecce	Puglia	0-500	>10-15	Decidous wood	1.4	0.7	1.4	0.7
10333	2024-01-07	2401-01	0	0	04:10:00	1	1	Muro Leccese	Lecce	Puglia	0-500	>10-15	Decidous wood	0	0	0	0
10334	2024-01-07	2401-01	0	0	02:30:00	1	2	Presicce	Lecce	Puglia	0-500	>10-15	Bush	0	0	0	0
10335	2024-01-07	2401-01	2	0	04:00:00	1	1	Supersano	Lecce	Puglia	0-500	>15	Decidous wood	1.75	1.75	1.75	1.75
10336	2024-01-07	2401-01	1	0	02:00:00	1	1	Ugento	Lecce	Puglia	0-500	>10-15	Bush	1.75	1.75	1.75	1.75
10337	2024-01-07	2401-01	1	1	03:00:00	1	1	Uggiano la Chiesa	Lecce	Puglia	0-500	>10-15	Bush	1.167	1.167	1.167	1.167
10490	2024-01-10	2401-01	3	0	04:00:00	1	1	Anzano di Puglia	Foggia	Puglia	0-500	>5-10	Decidous wood	2.625	2.625	2.625	2.625
10491	2024-01-10	2401-01	2	0	04:00:00	1	4	Cagnano Varano	Foggia	Puglia	0-500	>5-10	Decidous wood	1.75	0.438	1.75	0.438
10492	2024-01-10	2401-01	0	0	06:00:00	1	1	Bitonto	Bari	Puglia	0-500	>5-10	Decidous wood	0	0	0	0
10493	2024-01-10	2401-01	0	0	03:00:00	1	1	Noci	Bari	Puglia	0-500	>5-10	Decidous wood	0	0	0	0
10494	2024-01-10	2401-01	0	0	06:00:00	1	2	Lecce	Lecce	Puglia	0-500	>10-15	Bush	0	0	0	0
10495	2024-01-10	2401-01	2	0	04:00:00	1	2	Melendugno	Lecce	Puglia	0-500	>10-15	Decidous wood	1.75	0.875	1.75	0.875
10496	2024-01-10	2401-01	0	0	06:10:00	1	2	Palmariggi	Lecce	Puglia	0-500	>5-10	Decidous wood	0	0	0	0
10497	2024-01-10	2401-01	3	1	03:30:00	3	1	Poggiardo	Lecce	Puglia	0-500	>5-10	Bush	3	3	1	1
10498	2024-01-10	2401-01	1	1	03:30:00	1	1	Salve	Lecce	Puglia	0-500	>10-15	Bush	1	1	1	1
10499	2024-01-10	2401-01	1	0	03:00:00	1	2	Ugento	Lecce	Puglia	0-500	>5-10	Bush	1.167	0.583	1.167	0.583
10703	2024-01-13	2401-02	1	0	03:00:00	1	1	Anzano di Puglia	Foggia	Puglia	0-500	0-5	Decidous wood	1.167	1.167	1.167	1.167
10704	2024-01-13	2401-02	1	1	04:00:00	1	4	Cagnano Varano	Foggia	Puglia	0-500	>5-10	Decidous wood	0.875	0.219	0.875	0.219
10705	2024-01-13	2401-02	4	2	04:30:00	1	1	Faeto	Foggia	Puglia	>500-1000	0-5	Decidous wood	3.111	3.111	3.111	3.111
10706	2024-01-13	2401-02	1	0	06:30:00	1	1	Casamassima	Bari	Puglia	0-500	>5-10	Decidous wood	0.538	0.538	0.538	0.538
10707	2024-01-13	2401-02	3	1	03:30:00	1	2	Martina Franca	Taranto	Puglia	>500-1000	>5-10	Coniferous wood	3	1.5	3	1.5
10708	2024-01-13	2401-02	0	0	04:00:00	2	2	Mottola	Taranto	Puglia	0-500	>5-10	Decidous wood	0	0	0	0
10709	2024-01-13	2401-02	0	0	04:10:00	1	1	Caprarica di Lecce	Lecce	Puglia	0-500	0-5	Bush	0	0	0	0
10710	2024-01-13	2401-02	1	0	04:00:00	1	2	Carpignano Salentino	Lecce	Puglia	0-500	>10-15	Decidous wood	0.875	0.438	0.875	0.438
10711	2024-01-13	2401-02	1	0	04:00:00	1	1	Lecce	Lecce	Puglia	0-500	>5-10	Bush	0.875	0.875	0.875	0.875
10712	2024-01-13	2401-02	0	0	02:30:00	1	2	Lecce	Lecce	Puglia	0-500	>5-10	Bush	0	0	0	0
10713	2024-01-13	2401-02	0	0	03:00:00	1	2	Maglie	Lecce	Puglia	0-500	>5-10	Coniferous wood	0	0	0	0
10714	2024-01-13	2401-02	1	0	03:00:00	1	1	Salve	Lecce	Puglia	0-500	>5-10	Bush	1.167	1.167	1.167	1.167
10715	2024-01-13	2401-02	1	1	04:00:00	1	2	Supersano	Lecce	Puglia	0-500	0-5	Bush	0.875	0.438	0.875	0.438
10716	2024-01-13	2401-02	1	0	03:00:00	3	3	Andria	Barletta-Andria-Trani	Puglia	0-500	0-5	Decidous wood	1.167	0.389	0.389	0.13
10717	2024-01-13	2401-02	1	0	02:00:00	2	3	Andria	Barletta-Andria-Trani	Puglia	0-500	>10-15	Decidous wood	1.75	0.583	0.875	0.292
10718	2024-01-13	2401-02	0	0	01:30:00	2	3	Andria	Barletta-Andria-Trani	Puglia	0-500	>10-15	Decidous wood	0	0	0	0
10909	2024-01-14	2401-02	1	0	04:00:00	2	4	Faeto	Foggia	Puglia	>500-1000	0-5	Decidous wood	0.875	0.219	0.438	0.109
10910	2024-01-14	2401-02	9	6	03:00:00	3	4	Monteleone di Puglia	Foggia	Puglia	>500-1000	0-5	Decidous wood	10.5	2.625	3.5	0.875
10911	2024-01-14	2401-02	1	0	03:00:00	1	4	San Giovanni Rotondo	Foggia	Puglia	0-500	0-5	Decidous wood	1.167	0.292	1.167	0.292
10912	2024-01-14	2401-02	1	0	04:00:00	1	4	San Giovanni Rotondo	Foggia	Puglia	>500-1000	>5-10	Decidous wood	0.875	0.219	0.875	0.219
10913	2024-01-14	2401-02	2	0	06:30:00	1	1	Gioia del Colle	Bari	Puglia	0-500	>5-10	Decidous wood	1.077	1.077	1.077	1.077
10914	2024-01-14	2401-02	3	0	02:30:00	1	2	Martina Franca	Taranto	Puglia	0-500	>5-10	Bush	4.2	2.1	4.2	2.1
10915	2024-01-14	2401-02	1	0	03:30:00	2	2	Mottola	Taranto	Puglia	0-500	0-5	Decidous wood	1	0.5	0.5	0.25
10916	2024-01-14	2401-02	1	0	04:00:00	2	3	Giurdignano	Lecce	Puglia	0-500	>10-15	Bush	0.875	0.292	0.438	0.146
10917	2024-01-14	2401-02	0	0	04:00:00	1	2	Lecce	Lecce	Puglia	0-500	>5-10	Bush	0	0	0	0
10918	2024-01-14	2401-02	1	0	03:00:00	1	1	Lecce	Lecce	Puglia	0-500	>10-15	Bush	1.167	1.167	1.167	1.167
10919	2024-01-14	2401-02	0	0	03:00:00	2	3	Melendugno	Lecce	Puglia	0-500	>5-10	Decidous wood	0	0	0	0
10920	2024-01-14	2401-02	2	1	06:00:00	1	2	Melendugno	Lecce	Puglia	0-500	>5-10	Decidous wood	1.167	0.583	1.167	0.583
10921	2024-01-14	2401-02	1	0	03:30:00	2	2	Otranto	Lecce	Puglia	0-500	0-5	Bush	1	0.5	0.5	0.25
10922	2024-01-14	2401-02	0	0	04:00:00	1	2	Surano	Lecce	Puglia	0-500	0-5	Bush	0	0	0	0
11105	2024-01-17	2401-02	0	0	04:30:00	1	4	San Giovanni Rotondo	Foggia	Puglia	>500-1000	>5-10	Decidous wood	0	0	0	0
11106	2024-01-17	2401-02	2	1	04:30:00	1	4	San Giovanni Rotondo	Foggia	Puglia	>500-1000	>5-10	Decidous wood	1.556	0.389	1.556	0.389
11107	2024-01-17	2401-02	3	2	06:00:00	2	3	Castellaneta	Taranto	Puglia	0-500	>15	Decidous wood	1.75	0.583	0.875	0.292
11108	2024-01-17	2401-02	0	0	02:00:00	2	2	Martina Franca	Taranto	Puglia	0-500	>10-15	Decidous wood	0	0	0	0
11109	2024-01-17	2401-02	0	0	02:30:00	1	2	Acquarica del Capo	Lecce	Puglia	0-500	>15	Bush	0	0	0	0
11110	2024-01-17	2401-02	0	0	06:00:00	1	2	Maglie	Lecce	Puglia	0-500	>15	Bush	0	0	0	0
11111	2024-01-17	2401-02	0	0	04:30:00	1	2	Squinzano	Lecce	Puglia	0-500	>15	Bush	0	0	0	0
11112	2024-01-17	2401-02	0	0	03:00:00	1	2	Ugento	Lecce	Puglia	0-500	>15	Bush	0	0	0	0
11113	2024-01-17	2401-02	0	0	02:00:00	1	1	Uggiano la Chiesa	Lecce	Puglia	0-500	>10-15	Bush	0	0	0	0
11301	2024-01-20	2401-02	2	1	02:30:00	3	3	Anzano di Puglia	Foggia	Puglia	0-500	0-5	Decidous wood	2.8	0.933	0.933	0.311
11302	2024-01-20	2401-02	0	0	03:30:00	1	4	Cagnano Varano	Foggia	Puglia	0-500	0-5	Decidous wood	0	0	0	0
11303	2024-01-20	2401-02	0	0	04:30:00	1	4	San Giovanni Rotondo	Foggia	Puglia	>500-1000	>5-10	Decidous wood	0	0	0	0
11304	2024-01-20	2401-02	6	1	06:00:00	1	2	Volturino	Foggia	Puglia	>500-1000	0-5	Decidous wood	3.5	1.75	3.5	1.75
11305	2024-01-20	2401-02	2	0	01:45:00	1	1	Mottola	Taranto	Puglia	0-500	>5-10	Decidous wood	4	4	4	4
11306	2024-01-20	2401-02	0	0	02:00:00	1	1	Lecce	Lecce	Puglia	0-500	>5-10	Bush	0	0	0	0
11307	2024-01-20	2401-02	1	1	03:00:00	1	2	Lecce	Lecce	Puglia	0-500	>5-10	Bush	1.167	0.583	1.167	0.583
11308	2024-01-20	2401-02	1	0	05:45:00	1	1	Palmariggi	Lecce	Puglia	0-500	>5-10	Decidous wood	0.609	0.609	0.609	0.609
11309	2024-01-20	2401-02	0	0	01:30:00	1	1	Spongano	Lecce	Puglia	0-500	>5-10	Bush	0	0	0	0
11310	2024-01-20	2401-02	0	0	01:30:00	1	1	Squinzano	Lecce	Puglia	0-500	>5-10	Bush	0	0	0	0
11311	2024-01-20	2401-02	1	0	01:30:00	2	3	Andria	Barletta-Andria-Trani	Puglia	0-500	>5-10	Decidous wood	2.333	0.778	1.167	0.389
11475	2024-01-21	2401-03	2	0	03:30:00	3	4	Anzano di Puglia	Foggia	Puglia	0-500	0-5	Decidous wood	2	0.5	0.667	0.167
11476	2024-01-21	2401-03	1	0	04:00:00	1	4	Cagnano Varano	Foggia	Puglia	0-500	>5-10	Decidous wood	0.875	0.219	0.875	0.219
11477	2024-01-21	2401-03	5	1	04:00:00	1	2	Carlantino	Foggia	Puglia	0-500	0-5	Decidous wood	4.375	2.188	4.375	2.188
11478	2024-01-21	2401-03	2	0	01:00:00	1	1	Martina Franca	Taranto	Puglia	0-500	>5-10	Decidous wood	7	7	7	7
11479	2024-01-21	2401-03	2	0	04:00:00	1	3	Martina Franca	Taranto	Puglia	0-500	>5-10	Decidous wood	1.75	0.583	1.75	0.583
11480	2024-01-21	2401-03	1	1	03:00:00	1	2	Carpignano Salentino	Lecce	Puglia	0-500	>10-15	Decidous wood	1.167	0.583	1.167	0.583
11481	2024-01-21	2401-03	1	0	03:00:00	1	1	Gallipoli	Lecce	Puglia	0-500	>10-15	Bush	1.167	1.167	1.167	1.167
11482	2024-01-21	2401-03	1	1	04:00:00	1	1	Lecce	Lecce	Puglia	0-500	>5-10	Bush	0.875	0.875	0.875	0.875
11483	2024-01-21	2401-03	1	0	04:00:00	1	2	Lecce	Lecce	Puglia	0-500	>5-10	Bush	0.875	0.438	0.875	0.438
11484	2024-01-21	2401-03	3	0	05:00:00	1	2	Melendugno	Lecce	Puglia	0-500	>10-15	Decidous wood	2.1	1.05	2.1	1.05
11485	2024-01-21	2401-03	0	0	03:00:00	1	1	Otranto	Lecce	Puglia	0-500	>5-10	Bush	0	0	0	0
11486	2024-01-21	2401-03	1	1	06:30:00	1	1	Palmariggi	Lecce	Puglia	0-500	>5-10	Decidous wood	0.538	0.538	0.538	0.538
11487	2024-01-21	2401-03	1	0	04:00:00	1	1	Spongano	Lecce	Puglia	0-500	0-5	Bush	0.875	0.875	0.875	0.875
11488	2024-01-21	2401-03	0	0	02:00:00	1	1	Squinzano	Lecce	Puglia	0-500	>5-10	Bush	0	0	0	0
11489	2024-01-21	2401-03	0	0	02:30:00	1	1	Andria	Barletta-Andria-Trani	Puglia	0-500	>5-10	Decidous wood	0	0	0	0
11490	2024-01-21	2401-03	1	1	02:00:00	2	4	Andria	Barletta-Andria-Trani	Puglia	0-500	0-5	Decidous wood	1.75	0.438	0.875	0.219
11631	2024-01-22	2401-03	1	0	03:00:00	2	2	Mottola	Taranto	Puglia	0-500	>5-10	Decidous wood	1.167	0.583	0.583	0.292
11694	2024-01-24	2401-03	0	0	04:30:00	1	4	Cagnano Varano	Foggia	Puglia	0-500	>5-10	Decidous wood	0	0	0	0
11695	2024-01-24	2401-03	0	0	03:00:00	2	2	Monteleone di Puglia	Foggia	Puglia	0-500	<0	Decidous wood	0	0	0	0
11696	2024-01-24	2401-03	1	0	04:45:00	1	4	San Giovanni Rotondo	Foggia	Puglia	>500-1000	0-5	Decidous wood	0.737	0.184	0.737	0.184
11697	2024-01-24	2401-03	0	0	03:30:00	1	1	Noci	Bari	Puglia	0-500	>5-10	Decidous wood	0	0	0	0
11698	2024-01-24	2401-03	1	0	01:30:00	1	1	Ruvo di Puglia	Bari	Puglia	0-500	>5-10	Decidous wood	2.333	2.333	2.333	2.333
11699	2024-01-24	2401-03	3	0	04:00:00	2	4	Castellaneta	Taranto	Puglia	0-500	>10-15	Decidous wood	2.625	0.656	1.313	0.328
11700	2024-01-24	2401-03	3	1	04:30:00	2	3	Martina Franca	Taranto	Puglia	>500-1000	>5-10	Coniferous wood	2.333	0.778	1.167	0.389
11701	2024-01-24	2401-03	3	1	05:00:00	1	4	Martina Franca	Taranto	Puglia	0-500	>5-10	Decidous wood	2.1	0.525	2.1	0.525
11702	2024-01-24	2401-03	2	1	04:00:00	1	2	Melendugno	Lecce	Puglia	0-500	>10-15	Decidous wood	1.75	0.875	1.75	0.875
11703	2024-01-24	2401-03	3	0	04:00:00	1	2	Melendugno	Lecce	Puglia	0-500	>10-15	Bush	2.625	1.313	2.625	1.313
11704	2024-01-24	2401-03	1	0	03:00:00	1	1	Surano	Lecce	Puglia	0-500	>10-15	Bush	1.167	1.167	1.167	1.167
11877	2024-01-27	2401-03	1	0	04:00:00	1	4	Cagnano Varano	Foggia	Puglia	0-500	>5-10	Decidous wood	0.875	0.219	0.875	0.219
11878	2024-01-27	2401-03	2	0	03:30:00	3	4	Monteleone di Puglia	Foggia	Puglia	>1000-1500	0-5	Decidous wood	2	0.5	0.667	0.167
11879	2024-01-27	2401-03	6	1	05:00:00	1	2	San Marco la Catola	Foggia	Puglia	>500-1000	0-5	Decidous wood	4.2	2.1	4.2	2.1
11880	2024-01-27	2401-03	0	0	03:00:00	3	3	Noci	Bari	Puglia	0-500	>5-10	Decidous wood	0	0	0	0
11881	2024-01-27	2401-03	1	0	04:00:00	1	2	Carpignano Salentino	Lecce	Puglia	0-500	>10-15	Decidous wood	0.875	0.438	0.875	0.438
11882	2024-01-27	2401-03	1	1	02:00:00	1	2	Castri di Lecce	Lecce	Puglia	0-500	>15	Decidous wood	1.75	0.875	1.75	0.875
11883	2024-01-27	2401-03	1	0	02:30:00	1	1	Gallipoli	Lecce	Puglia	0-500	>5-10	Decidous wood	1.4	1.4	1.4	1.4
11884	2024-01-27	2401-03	0	0	02:00:00	1	1	Lecce	Lecce	Puglia	0-500	>15	Bush	0	0	0	0
11885	2024-01-27	2401-03	1	0	02:00:00	2	3	Lecce	Lecce	Puglia	0-500	>10-15	Bush	1.75	0.583	0.875	0.292
11886	2024-01-27	2401-03	0	0	05:45:00	1	1	Melendugno	Lecce	Puglia	0-500	>5-10	Decidous wood	0	0	0	0
11887	2024-01-27	2401-03	0	0	02:00:00	2	2	Melendugno	Lecce	Puglia	0-500	>5-10	Bush	0	0	0	0
11888	2024-01-27	2401-03	0	0	02:30:00	2	4	Otranto	Lecce	Puglia	0-500	>10-15	Bush	0	0	0	0
11889	2024-01-27	2401-03	2	1	04:00:00	1	2	Ruffano	Lecce	Puglia	0-500	>10-15	Coniferous wood	1.75	0.875	1.75	0.875
11890	2024-01-27	2401-03	2	0	02:00:00	2	2	Soleto	Lecce	Puglia	0-500	>5-10	Decidous wood	3.5	1.75	1.75	0.875
11891	2024-01-27	2401-03	0	0	03:30:00	1	1	Squinzano	Lecce	Puglia	0-500	>10-15	Bush	0	0	0	0
11892	2024-01-27	2401-03	1	1	04:00:00	1	1	Surano	Lecce	Puglia	0-500	>10-15	Bush	0.875	0.875	0.875	0.875
11893	2024-01-27	2401-03	0	0	02:00:00	3	3	Andria	Barletta-Andria-Trani	Puglia	0-500	>5-10	Decidous wood	0	0	0	0
12031	2024-01-28	2401-03	3	1	02:30:00	3	4	Monteleone di Puglia	Foggia	Puglia	>500-1000	0-5	Decidous wood	4.2	1.05	1.4	0.35
12032	2024-01-28	2401-03	2	2	04:30:00	1	4	San Giovanni Rotondo	Foggia	Puglia	>500-1000	>5-10	Decidous wood	1.556	0.389	1.556	0.389
12033	2024-01-28	2401-03	6	1	05:00:00	1	2	Volturara Appula	Foggia	Puglia	0-500	0-5	Coniferous wood	4.2	2.1	4.2	2.1
12034	2024-01-28	2401-03	1	0	04:00:00	2	2	Noci	Bari	Puglia	0-500	>5-10	Decidous wood	0.875	0.438	0.438	0.219
12035	2024-01-28	2401-03	1	1	01:30:00	1	1	Castellaneta	Taranto	Puglia	0-500	>10-15	Decidous wood	2.333	2.333	2.333	2.333
12036	2024-01-28	2401-03	4	0	04:30:00	2	2	Martina Franca	Taranto	Puglia	>500-1000	>5-10	Coniferous wood	3.111	1.556	1.556	0.778
12037	2024-01-28	2401-03	3	1	05:00:00	2	4	Martina Franca	Taranto	Puglia	0-500	>5-10	Decidous wood	2.1	0.525	1.05	0.263
12038	2024-01-28	2401-03	0	0	03:00:00	2	4	Carpignano Salentino	Lecce	Puglia	0-500	>10-15	Coniferous wood	0	0	0	0
12039	2024-01-28	2401-03	1	0	02:00:00	2	2	Carpignano Salentino	Lecce	Puglia	0-500	>5-10	Decidous wood	1.75	0.875	0.875	0.438
12040	2024-01-28	2401-03	1	1	03:00:00	1	1	Gallipoli	Lecce	Puglia	0-500	>5-10	Decidous wood	1.167	1.167	1.167	1.167
12041	2024-01-28	2401-03	0	0	03:00:00	1	2	Lecce	Lecce	Puglia	0-500	>5-10	Bush	0	0	0	0
12042	2024-01-28	2401-03	2	1	05:00:00	1	3	Melendugno	Lecce	Puglia	0-500	>10-15	Decidous wood	1.4	0.467	1.4	0.467
12043	2024-01-28	2401-03	2	1	04:00:00	1	2	Melendugno	Lecce	Puglia	0-500	>5-10	Bush	1.75	0.875	1.75	0.875
12044	2024-01-28	2401-03	1	1	02:00:00	1	2	Otranto	Lecce	Puglia	0-500	<0	Decidous wood	1.75	0.875	1.75	0.875
12045	2024-01-28	2401-03	1	0	03:00:00	1	2	Ruffano	Lecce	Puglia	0-500	>5-10	Coniferous wood	1.167	0.583	1.167	0.583
12046	2024-01-28	2401-03	0	0	03:00:00	1	1	Surano	Lecce	Puglia	0-500	>5-10	Bush	0	0	0	0
12243	2024-01-31	2401-04	2	0	02:00:00	1	1	Faeto	Foggia	Puglia	>500-1000	<0	Decidous wood	3.5	3.5	3.5	3.5
12244	2024-01-31	2401-04	2	1	03:30:00	3	3	Monteleone di Puglia	Foggia	Puglia	>500-1000	0-5	Decidous wood	2	0.667	0.667	0.222
12245	2024-01-31	2401-04	2	1	03:30:00	2	2	Noci	Bari	Puglia	0-500	>5-10	Decidous wood	2	1	1	0.5
12246	2024-01-31	2401-04	1	0	03:15:00	1	3	Martina Franca	Taranto	Puglia	0-500	0-5	Decidous wood	1.077	0.359	1.077	0.359
12247	2024-01-31	2401-04	4	1	04:30:00	2	4	Martina Franca	Taranto	Puglia	0-500	>5-10	Decidous wood	3.111	0.778	1.556	0.389
12248	2024-01-31	2401-04	0	0	03:00:00	1	2	Lecce	Lecce	Puglia	0-500	>5-10	Bush	0	0	0	0
12249	2024-01-31	2401-04	2	1	04:00:00	1	2	Melendugno	Lecce	Puglia	0-500	>10-15	Decidous wood	1.75	0.875	1.75	0.875
12250	2024-01-31	2401-04	0	0	02:00:00	1	2	Otranto	Lecce	Puglia	0-500	>5-10	Bush	0	0	0	0
12251	2024-01-31	2401-04	0	0	02:00:00	1	1	Trepuzzi	Lecce	Puglia	0-500	>5-10	Bush	0	0	0	0
12252	2024-01-31	2401-04	0	0	01:30:00	1	1	Uggiano la Chiesa	Lecce	Puglia	0-500	>10-15	Bush	0	0	0	0
12372	2024-02-01	2402-01	4	0	03:00:00	1	2	Otranto	Lecce	Puglia	0-500	>5-10	Decidous wood	4.667	2.333	4.667	2.333
12422	2024-02-03	2402-01	4	0	01:30:00	1	2	Alessano	Lecce	Puglia	0-500	>10-15	Bush	9.333	4.667	9.333	4.667
12423	2024-02-03	2402-01	1	0	02:30:00	1	1	Gallipoli	Lecce	Puglia	0-500	>10-15	Decidous wood	1.4	1.4	1.4	1.4
12497	2024-02-04	2402-01	1	0	03:00:00	1	2	San Giovanni Rotondo	Foggia	Puglia	>500-1000	>5-10	Decidous wood	1.167	0.583	1.167	0.583
12498	2024-02-04	2402-01	2	0	03:00:00	1	2	Martina Franca	Taranto	Puglia	>500-1000	>10-15	Decidous wood	2.333	1.167	2.333	1.167
12499	2024-02-04	2402-01	0	0	02:00:00	1	2	Gallipoli	Lecce	Puglia	0-500	>10-15	Coniferous wood	0	0	0	0
12500	2024-02-04	2402-01	1	0	03:00:00	1	2	Melendugno	Lecce	Puglia	0-500	>10-15	Decidous wood	1.167	0.583	1.167	0.583
12501	2024-02-04	2402-01	3	0	03:00:00	1	1	Otranto	Lecce	Puglia	0-500	>5-10	Decidous wood	3.5	3.5	3.5	3.5
12530	2024-02-05	2402-01	2	0	01:15:00	1	2	Alessano	Lecce	Puglia	0-500	>10-15	Bush	5.6	2.8	5.6	2.8
12605	2024-02-07	2402-01	1	0	02:30:00	1	1	Noci	Bari	Puglia	0-500	>10-15	Decidous wood	1.4	1.4	1.4	1.4
12606	2024-02-07	2402-01	2	0	01:30:00	1	1	Alessano	Lecce	Puglia	0-500	>10-15	Bush	4.667	4.667	4.667	4.667
12635	2024-02-08	2402-01	0	0	02:30:00	1	1	Lecce	Lecce	Puglia	0-500	>10-15	Decidous wood	0	0	0	0
12676	2024-02-10	2402-01	1	0	02:00:00	1	2	Gallipoli	Lecce	Puglia	0-500	>5-10	Coniferous wood	1.75	0.875	1.75	0.875
12677	2024-02-10	2402-01	2	0	03:00:00	1	2	Lecce	Lecce	Puglia	0-500	>15	Coniferous wood	2.333	1.167	2.333	1.167
12772	2024-02-11	2402-02	1	0	03:30:00	1	2	San Marco in Lamis	Foggia	Puglia	>500-1000	>10-15	Decidous wood	1	0.5	1	0.5
12773	2024-02-11	2402-02	1	0	02:00:00	1	1	Gioia del Colle	Bari	Puglia	0-500	>5-10	Decidous wood	1.75	1.75	1.75	1.75
12774	2024-02-11	2402-02	1	0	02:30:00	1	2	Cannole	Lecce	Puglia	0-500	>15	Decidous wood	1.4	0.7	1.4	0.7
12775	2024-02-11	2402-02	1	0	02:00:00	1	1	Gallipoli	Lecce	Puglia	0-500	>10-15	Coniferous wood	1.75	1.75	1.75	1.75
12776	2024-02-11	2402-02	2	0	02:00:00	2	2	Lecce	Lecce	Puglia	0-500	>15	Coniferous wood	3.5	1.75	1.75	0.875
12777	2024-02-11	2402-02	2	0	04:00:00	1	2	Lecce	Lecce	Puglia	0-500	>10-15	Decidous wood	1.75	0.875	1.75	0.875
12778	2024-02-11	2402-02	0	0	02:30:00	1	2	Melendugno	Lecce	Puglia	0-500	>15	Coniferous wood	0	0	0	0
12779	2024-02-11	2402-02	3	0	04:00:00	1	2	Melendugno	Lecce	Puglia	0-500	>15	Decidous wood	2.625	1.313	2.625	1.313
12780	2024-02-11	2402-02	2	0	02:00:00	1	1	Otranto	Lecce	Puglia	0-500	>15	Decidous wood	3.5	3.5	3.5	3.5
12781	2024-02-11	2402-02	3	0	02:00:00	1	1	Otranto	Lecce	Puglia	0-500	>10-15	Coniferous wood	5.25	5.25	5.25	5.25
12782	2024-02-11	2402-02	1	0	03:00:00	1	1	Otranto	Lecce	Puglia	0-500	>5-10	Decidous wood	1.167	1.167	1.167	1.167
12783	2024-02-11	2402-02	1	0	02:00:00	1	1	Salve	Lecce	Puglia	0-500	>15	Decidous wood	1.75	1.75	1.75	1.75
12784	2024-02-11	2402-02	1	0	03:00:00	1	1	Specchia	Lecce	Puglia	0-500	>15	Bush	1.167	1.167	1.167	1.167
12842	2024-02-12	2402-02	4	0	02:00:00	1	2	Lecce	Lecce	Puglia	0-500	>10-15	Decidous wood	7	3.5	7	3.5
12843	2024-02-12	2402-02	0	0	03:00:00	1	2	Squinzano	Lecce	Puglia	0-500	>10-15	Bush	0	0	0	0
12844	2024-02-12	2402-02	0	0	03:00:00	1	2	Squinzano	Lecce	Puglia	0-500	>10-15	Bush	0	0	0	0
12845	2024-02-12	2402-02	1	0	02:00:00	1	1	Uggiano la Chiesa	Lecce	Puglia	0-500	>10-15	Bush	1.75	1.75	1.75	1.75
12939	2024-02-14	2402-02	1	0	03:00:00	1	2	San Nicandro Garganico	Foggia	Puglia	0-500	>10-15	Decidous wood	1.167	0.583	1.167	0.583
12940	2024-02-14	2402-02	3	0	03:00:00	1	2	Cannole	Lecce	Puglia	0-500	>10-15	Coniferous wood	3.5	1.75	3.5	1.75
12941	2024-02-14	2402-02	0	0	02:15:00	1	1	Caprarica di Lecce	Lecce	Puglia	0-500	>10-15	Bush	0	0	0	0
12942	2024-02-14	2402-02	0	0	01:45:00	1	1	Gallipoli	Lecce	Puglia	0-500	>10-15	Coniferous wood	0	0	0	0
12943	2024-02-14	2402-02	2	0	02:00:00	2	2	Lecce	Lecce	Puglia	0-500	>10-15	Coniferous wood	3.5	1.75	1.75	0.875
12944	2024-02-14	2402-02	3	0	02:00:00	1	2	Lecce	Lecce	Puglia	0-500	>10-15	Decidous wood	5.25	2.625	5.25	2.625
12945	2024-02-14	2402-02	2	0	03:00:00	1	2	Melendugno	Lecce	Puglia	0-500	>10-15	Decidous wood	2.333	1.167	2.333	1.167
12946	2024-02-14	2402-02	1	0	02:00:00	1	1	Otranto	Lecce	Puglia	0-500	>10-15	Bush	1.75	1.75	1.75	1.75
12987	2024-02-15	2402-02	2	0	03:00:00	1	2	Cagnano Varano	Foggia	Puglia	0-500	>10-15	Decidous wood	2.333	1.167	2.333	1.167
12988	2024-02-15	2402-02	0	0	02:00:00	1	1	Gioia del Colle	Bari	Puglia	0-500	>5-10	Decidous wood	0	0	0	0
12989	2024-02-15	2402-02	2	0	02:00:00	2	2	Cannole	Lecce	Puglia	0-500	>10-15	Decidous wood	3.5	1.75	1.75	0.875
12990	2024-02-15	2402-02	2	0	02:30:00	1	1	Carpignano Salentino	Lecce	Puglia	0-500	>10-15	Coniferous wood	2.8	2.8	2.8	2.8
12991	2024-02-15	2402-02	0	0	01:00:00	1	1	Castrignano del Capo	Lecce	Puglia	0-500	>10-15	Bush	0	0	0	0
12992	2024-02-15	2402-02	2	0	04:00:00	1	2	Cutrofiano	Lecce	Puglia	0-500	>10-15	Decidous wood	1.75	0.875	1.75	0.875
12993	2024-02-15	2402-02	2	0	02:00:00	1	2	Martano	Lecce	Puglia	0-500	>5-10	Decidous wood	3.5	1.75	3.5	1.75
12994	2024-02-15	2402-02	2	0	02:00:00	1	2	Martano	Lecce	Puglia	0-500	>5-10	Decidous wood	3.5	1.75	3.5	1.75
12995	2024-02-15	2402-02	1	0	02:00:00	1	2	Melendugno	Lecce	Puglia	0-500	>10-15	Decidous wood	1.75	0.875	1.75	0.875
12996	2024-02-15	2402-02	2	0	03:00:00	1	2	Melendugno	Lecce	Puglia	0-500	>10-15	Bush	2.333	1.167	2.333	1.167
12997	2024-02-15	2402-02	2	0	01:20:00	1	1	Presicce	Lecce	Puglia	0-500	>10-15	Bush	5.25	5.25	5.25	5.25
13006	2024-02-16	2402-02	0	0	02:30:00	1	1	Martina Franca	Taranto	Puglia	0-500	>10-15	Decidous wood	0	0	0	0
13007	2024-02-16	2402-02	4	0	02:00:00	2	2	Lecce	Lecce	Puglia	0-500	>10-15	Coniferous wood	7	3.5	3.5	1.75
13008	2024-02-16	2402-02	0	0	02:00:00	1	1	Uggiano la Chiesa	Lecce	Puglia	0-500	>10-15	Bush	0	0	0	0
13108	2024-02-17	2402-02	0	0	02:30:00	1	1	Anzano di Puglia	Foggia	Puglia	>500-1000	>5-10	Decidous wood	0	0	0	0
13109	2024-02-17	2402-02	1	0	02:00:00	1	1	Faeto	Foggia	Puglia	>500-1000	0-5	Decidous wood	1.75	1.75	1.75	1.75
13110	2024-02-17	2402-02	3	0	03:00:00	1	2	San Giovanni Rotondo	Foggia	Puglia	>500-1000	>5-10	Decidous wood	3.5	1.75	3.5	1.75
13111	2024-02-17	2402-02	0	0	03:00:00	2	2	Noci	Bari	Puglia	0-500	>10-15	Decidous wood	0	0	0	0
13112	2024-02-17	2402-02	0	0	03:00:00	1	2	Cannole	Lecce	Puglia	0-500	>15	Bush	0	0	0	0
13113	2024-02-17	2402-02	0	0	02:00:00	1	2	Cannole	Lecce	Puglia	0-500	>15	Decidous wood	0	0	0	0
13114	2024-02-17	2402-02	1	0	03:00:00	1	2	Cannole	Lecce	Puglia	0-500	>10-15	Decidous wood	1.167	0.583	1.167	0.583
13115	2024-02-17	2402-02	1	0	03:00:00	2	2	Carpignano Salentino	Lecce	Puglia	0-500	>10-15	Coniferous wood	1.167	0.583	0.583	0.292
13116	2024-02-17	2402-02	0	0	02:00:00	1	2	Cutrofiano	Lecce	Puglia	0-500	0-5	Bush	0	0	0	0
13117	2024-02-17	2402-02	1	0	01:30:00	1	2	Gallipoli	Lecce	Puglia	0-500	>10-15	Coniferous wood	2.333	1.167	2.333	1.167
13118	2024-02-17	2402-02	0	0	02:00:00	2	2	Leverano	Lecce	Puglia	0-500	>10-15	Bush	0	0	0	0
13119	2024-02-17	2402-02	2	0	01:00:00	1	2	Melendugno	Lecce	Puglia	0-500	0-5	Decidous wood	7	3.5	7	3.5
13120	2024-02-17	2402-02	0	0	02:00:00	1	1	Squinzano	Lecce	Puglia	0-500	>15	Bush	0	0	0	0
13364	2024-02-18	2402-02	0	0	03:00:00	1	2	San Giovanni Rotondo	Foggia	Puglia	>500-1000	>5-10	Decidous wood	0	0	0	0
13365	2024-02-18	2402-02	2	0	03:00:00	1	2	San Nicandro Garganico	Foggia	Puglia	0-500	>10-15	Decidous wood	2.333	1.167	2.333	1.167
13366	2024-02-18	2402-02	1	0	02:00:00	1	2	Noci	Bari	Puglia	0-500	>15	Decidous wood	1.75	0.875	1.75	0.875
13367	2024-02-18	2402-02	1	0	03:00:00	1	2	Cannole	Lecce	Puglia	0-500	>15	Decidous wood	1.167	0.583	1.167	0.583
13368	2024-02-18	2402-02	2	0	02:30:00	2	2	Cannole	Lecce	Puglia	0-500	>10-15	Decidous wood	2.8	1.4	1.4	0.7
13369	2024-02-18	2402-02	1	0	01:30:00	1	1	Gallipoli	Lecce	Puglia	0-500	>10-15	Coniferous wood	2.333	2.333	2.333	2.333
13370	2024-02-18	2402-02	0	0	03:00:00	1	1	Giurdignano	Lecce	Puglia	0-500	>5-10	Decidous wood	0	0	0	0
13371	2024-02-18	2402-02	2	0	03:00:00	1	2	Lecce	Lecce	Puglia	0-500	<0	Decidous wood	2.333	1.167	2.333	1.167
13372	2024-02-18	2402-02	0	0	03:00:00	1	1	Lecce	Lecce	Puglia	0-500	>10-15	Bush	0	0	0	0
13373	2024-02-18	2402-02	0	0	01:30:00	1	2	Lecce	Lecce	Puglia	0-500	>10-15	Bush	0	0	0	0
13374	2024-02-18	2402-02	0	0	01:30:00	1	2	Lecce	Lecce	Puglia	0-500	>10-15	Bush	0	0	0	0
13375	2024-02-18	2402-02	0	0	01:30:00	1	2	Lecce	Lecce	Puglia	0-500	>10-15	Bush	0	0	0	0
13376	2024-02-18	2402-02	3	0	04:00:00	1	2	Melendugno	Lecce	Puglia	0-500	>15	Bush	2.625	1.313	2.625	1.313
13377	2024-02-18	2402-02	2	0	03:00:00	1	2	Melendugno	Lecce	Puglia	0-500	>10-15	Decidous wood	2.333	1.167	2.333	1.167
13378	2024-02-18	2402-02	1	0	03:00:00	1	1	Palmariggi	Lecce	Puglia	0-500	>10-15	Decidous wood	1.167	1.167	1.167	1.167
13379	2024-02-18	2402-02	3	0	02:30:00	2	2	Uggiano la Chiesa	Lecce	Puglia	0-500	>10-15	Decidous wood	4.2	2.1	2.1	1.05
13496	2024-02-19	2402-02	3	0	02:00:00	1	2	Lecce	Lecce	Puglia	0-500	>10-15	Decidous wood	5.25	2.625	5.25	2.625
13513	2024-02-20	2402-02	1	0	02:00:00	2	2	Lecce	Lecce	Puglia	0-500	<0	Decidous wood	1.75	0.875	0.875	0.438
13636	2024-02-21	2402-03	2	0	03:00:00	1	2	San Nicandro Garganico	Foggia	Puglia	0-500	>15	Decidous wood	2.333	1.167	2.333	1.167
13637	2024-02-21	2402-03	2	0	02:30:00	1	1	Gioia del Colle	Bari	Puglia	0-500	>5-10	Decidous wood	2.8	2.8	2.8	2.8
13638	2024-02-21	2402-03	0	0	03:00:00	1	2	Cannole	Lecce	Puglia	0-500	>15	Bush	0	0	0	0
13639	2024-02-21	2402-03	0	0	03:00:00	1	2	Carpignano Salentino	Lecce	Puglia	0-500	>15	Decidous wood	0	0	0	0
13640	2024-02-21	2402-03	0	0	01:30:00	1	1	Gallipoli	Lecce	Puglia	0-500	>10-15	Coniferous wood	0	0	0	0
13641	2024-02-21	2402-03	3	0	03:00:00	2	3	Lecce	Lecce	Puglia	0-500	>10-15	Decidous wood	3.5	1.167	1.75	0.583
13642	2024-02-21	2402-03	1	0	03:00:00	1	2	Lecce	Lecce	Puglia	0-500	>15	Decidous wood	1.167	0.583	1.167	0.583
13643	2024-02-21	2402-03	2	0	03:00:00	1	2	Melendugno	Lecce	Puglia	0-500	>15	Decidous wood	2.333	1.167	2.333	1.167
13644	2024-02-21	2402-03	0	0	03:00:00	1	2	NardÃ²	Lecce	Puglia	0-500	>5-10	Bush	0	0	0	0
13687	2024-02-22	2402-03	2	0	03:00:00	1	2	Cagnano Varano	Foggia	Puglia	0-500	>10-15	Decidous wood	2.333	1.167	2.333	1.167
13688	2024-02-22	2402-03	1	0	03:00:00	1	2	Cannole	Lecce	Puglia	0-500	>15	Decidous wood	1.167	0.583	1.167	0.583
13689	2024-02-22	2402-03	1	0	02:00:00	1	2	Cutrofiano	Lecce	Puglia	0-500	>10-15	Bush	1.75	0.875	1.75	0.875
13690	2024-02-22	2402-03	5	0	03:00:00	1	2	Lecce	Lecce	Puglia	0-500	>10-15	Decidous wood	5.833	2.917	5.833	2.917
13691	2024-02-22	2402-03	2	0	03:00:00	1	2	Palmariggi	Lecce	Puglia	0-500	>15	Bush	2.333	1.167	2.333	1.167
13703	2024-02-23	2402-03	1	0	01:30:00	1	1	Castellaneta	Taranto	Puglia	0-500	>15	Decidous wood	2.333	2.333	2.333	2.333
13786	2024-02-24	2402-03	0	0	03:00:00	1	2	Cagnano Varano	Foggia	Puglia	0-500	>10-15	Decidous wood	0	0	0	0
13787	2024-02-24	2402-03	2	0	02:00:00	1	2	Monteleone di Puglia	Foggia	Puglia	>500-1000	>5-10	Decidous wood	3.5	1.75	3.5	1.75
13788	2024-02-24	2402-03	0	0	02:00:00	1	2	Cannole	Lecce	Puglia	0-500	>10-15	Decidous wood	0	0	0	0
13789	2024-02-24	2402-03	2	0	03:00:00	2	2	Carmiano	Lecce	Puglia	0-500	>10-15	Bush	2.333	1.167	1.167	0.583
13790	2024-02-24	2402-03	1	0	02:00:00	1	2	Melendugno	Lecce	Puglia	0-500	>10-15	Decidous wood	1.75	0.875	1.75	0.875
13967	2024-02-25	2402-03	1	0	03:30:00	1	2	San Nicandro Garganico	Foggia	Puglia	0-500	>5-10	Decidous wood	1	0.5	1	0.5
13968	2024-02-25	2402-03	1	0	03:00:00	1	2	San Nicandro Garganico	Foggia	Puglia	0-500	>15	Decidous wood	1.167	0.583	1.167	0.583
13969	2024-02-25	2402-03	0	0	01:30:00	2	2	Castellaneta	Taranto	Puglia	0-500	>15	Decidous wood	0	0	0	0
13970	2024-02-25	2402-03	2	0	02:00:00	1	2	Lecce	Lecce	Puglia	0-500	>10-15	Decidous wood	3.5	1.75	3.5	1.75
13971	2024-02-25	2402-03	2	0	04:00:00	2	2	Leverano	Lecce	Puglia	0-500	>10-15	Decidous wood	1.75	0.875	0.875	0.438
13972	2024-02-25	2402-03	2	0	02:00:00	1	2	Melendugno	Lecce	Puglia	0-500	>5-10	Decidous wood	3.5	1.75	3.5	1.75
13973	2024-02-25	2402-03	3	0	01:30:00	1	2	Otranto	Lecce	Puglia	0-500	>15	Decidous wood	7	3.5	7	3.5
13974	2024-02-25	2402-03	0	0	01:30:00	1	1	Scorrano	Lecce	Puglia	0-500	>10-15	Decidous wood	0	0	0	0
13975	2024-02-25	2402-03	1	0	03:00:00	1	1	Specchia	Lecce	Puglia	0-500	>15	Bush	1.167	1.167	1.167	1.167
13976	2024-02-25	2402-03	1	0	02:00:00	1	2	Squinzano	Lecce	Puglia	0-500	>10-15	Bush	1.75	0.875	1.75	0.875
14094	2024-02-26	2402-03	1	0	02:00:00	1	1	Santeramo in Colle	Bari	Puglia	0-500	>10-15	Decidous wood	1.75	1.75	1.75	1.75
14095	2024-02-26	2402-03	1	0	02:15:00	1	1	Calimera	Lecce	Puglia	0-500	>10-15	Decidous wood	1.556	1.556	1.556	1.556
14096	2024-02-26	2402-03	1	0	03:00:00	1	2	Lecce	Lecce	Puglia	0-500	>10-15	Decidous wood	1.167	0.583	1.167	0.583
14097	2024-02-26	2402-03	0	0	02:00:00	1	2	Melendugno	Lecce	Puglia	0-500	>15	Decidous wood	0	0	0	0
14182	2024-02-28	2402-03	1	0	03:00:00	1	2	San Nicandro Garganico	Foggia	Puglia	0-500	>10-15	Decidous wood	1.167	0.583	1.167	0.583
14183	2024-02-28	2402-03	2	0	02:00:00	1	2	Lecce	Lecce	Puglia	0-500	>10-15	Decidous wood	3.5	1.75	3.5	1.75
14184	2024-02-28	2402-03	0	0	03:00:00	1	1	Muro Leccese	Lecce	Puglia	0-500	>15	Decidous wood	0	0	0	0
14185	2024-02-28	2402-03	0	0	03:00:00	1	2	Otranto	Lecce	Puglia	0-500	>15	Bush	0	0	0	0
14223	2024-02-29	2402-03	0	0	02:15:00	1	1	Melendugno	Lecce	Puglia	0-500	>10-15	Decidous wood	0	0	0	0
14242	2024-03-01	2403-01	0	0	02:00:00	2	3	Lecce	Lecce	Puglia	0-500	>15	Coniferous wood	0	0	0	0
14322	2024-03-02	2403-01	0	0	03:00:00	1	2	Monte Sant'Angelo	Foggia	Puglia	>500-1000	>5-10	Decidous wood	0	0	0	0
14323	2024-03-02	2403-01	1	0	03:00:00	1	2	San Nicandro Garganico	Foggia	Puglia	0-500	>10-15	Decidous wood	1.167	0.583	1.167	0.583
14324	2024-03-02	2403-01	2	0	04:00:00	2	2	Gioia del Colle	Bari	Puglia	0-500	>10-15	Decidous wood	1.75	0.875	0.875	0.438
14325	2024-03-02	2403-01	1	0	02:00:00	1	2	Noci	Bari	Puglia	0-500	>10-15	Decidous wood	1.75	0.875	1.75	0.875
14326	2024-03-02	2403-01	0	0	03:00:00	1	2	Cannole	Lecce	Puglia	0-500	>15	Decidous wood	0	0	0	0
14327	2024-03-02	2403-01	2	0	04:00:00	1	2	Melendugno	Lecce	Puglia	0-500	<0	Decidous wood	1.75	0.875	1.75	0.875
14328	2024-03-02	2403-01	2	0	02:00:00	1	2	NardÃ²	Lecce	Puglia	0-500	>10-15	Bush	3.5	1.75	3.5	1.75
14329	2024-03-02	2403-01	0	0	03:00:00	1	2	Otranto	Lecce	Puglia	0-500	>15	Coniferous wood	0	0	0	0
14536	2024-03-03	2403-01	2	0	03:00:00	1	2	Cagnano Varano	Foggia	Puglia	0-500	>10-15	Decidous wood	2.333	1.167	2.333	1.167
14537	2024-03-03	2403-01	1	0	03:00:00	1	2	Monte Sant'Angelo	Foggia	Puglia	>500-1000	>5-10	Decidous wood	1.167	0.583	1.167	0.583
14538	2024-03-03	2403-01	0	0	02:30:00	1	1	Noci	Bari	Puglia	0-500	>5-10	Decidous wood	0	0	0	0
14539	2024-03-03	2403-01	0	0	03:00:00	1	2	Cutrofiano	Lecce	Puglia	0-500	>15	Bush	0	0	0	0
14540	2024-03-03	2403-01	1	0	02:00:00	2	2	Lecce	Lecce	Puglia	0-500	>10-15	Coniferous wood	1.75	0.875	0.875	0.438
14541	2024-03-03	2403-01	0	0	02:00:00	1	2	Lecce	Lecce	Puglia	0-500	>10-15	Bush	0	0	0	0
14542	2024-03-03	2403-01	1	0	02:00:00	1	2	Melendugno	Lecce	Puglia	0-500	>15	Decidous wood	1.75	0.875	1.75	0.875
14543	2024-03-03	2403-01	1	0	02:00:00	1	2	Melendugno	Lecce	Puglia	0-500	>15	Decidous wood	1.75	0.875	1.75	0.875
14544	2024-03-03	2403-01	0	0	02:30:00	2	2	Otranto	Lecce	Puglia	0-500	>15	Bush	0	0	0	0
14545	2024-03-03	2403-01	1	0	03:00:00	1	2	Otranto	Lecce	Puglia	0-500	>10-15	Decidous wood	1.167	0.583	1.167	0.583
14546	2024-03-03	2403-01	0	0	02:30:00	1	1	Squinzano	Lecce	Puglia	0-500	>10-15	Bush	0	0	0	0
14547	2024-03-03	2403-01	1	0	03:00:00	1	1	Ugento	Lecce	Puglia	0-500	>15	Bush	1.167	1.167	1.167	1.167
14693	2024-03-04	2403-01	1	0	02:15:00	1	1	Cannole	Lecce	Puglia	0-500	>5-10	Decidous wood	1.556	1.556	1.556	1.556
14694	2024-03-04	2403-01	2	0	02:00:00	1	2	Leverano	Lecce	Puglia	0-500	>10-15	Decidous wood	3.5	1.75	3.5	1.75
14798	2024-03-06	2403-01	2	0	03:00:00	1	2	San Nicandro Garganico	Foggia	Puglia	0-500	>10-15	Decidous wood	2.333	1.167	2.333	1.167
14799	2024-03-06	2403-01	0	0	01:45:00	1	2	Manduria	Taranto	Puglia	0-500	>10-15	Bush	0	0	0	0
14800	2024-03-06	2403-01	0	0	02:30:00	1	1	Lecce	Lecce	Puglia	0-500	>10-15	Bush	0	0	0	0
14856	2024-03-07	2403-01	1	0	03:00:00	1	2	San Nicandro Garganico	Foggia	Puglia	0-500	>10-15	Decidous wood	1.167	0.583	1.167	0.583
14994	2024-03-09	2403-01	2	0	02:00:00	1	2	Anzano di Puglia	Foggia	Puglia	0-500	>5-10	Decidous wood	3.5	1.75	3.5	1.75
14995	2024-03-09	2403-01	1	0	03:30:00	1	2	San Nicandro Garganico	Foggia	Puglia	0-500	>10-15	Decidous wood	1	0.5	1	0.5
14996	2024-03-09	2403-01	2	0	03:00:00	1	2	San Nicandro Garganico	Foggia	Puglia	0-500	>10-15	Decidous wood	2.333	1.167	2.333	1.167
14997	2024-03-09	2403-01	3	0	04:00:00	1	2	Melendugno	Lecce	Puglia	0-500	>10-15	Decidous wood	2.625	1.313	2.625	1.313
14998	2024-03-09	2403-01	5	0	04:00:00	2	2	Veglie	Lecce	Puglia	0-500	>10-15	Bush	4.375	2.188	2.188	1.094
15157	2024-03-10	2403-01	1	0	03:30:00	1	2	Monte Sant'Angelo	Foggia	Puglia	>500-1000	>10-15	Decidous wood	1	0.5	1	0.5
15158	2024-03-10	2403-01	1	0	02:00:00	2	2	Leverano	Lecce	Puglia	0-500	>10-15	Decidous wood	1.75	0.875	0.875	0.438
15159	2024-03-10	2403-01	2	0	02:00:00	1	1	Salve	Lecce	Puglia	0-500	>15	Bush	3.5	3.5	3.5	3.5
15221	2024-03-11	2403-02	2	0	03:00:00	1	2	San Nicandro Garganico	Foggia	Puglia	0-500	>10-15	Decidous wood	2.333	1.167	2.333	1.167
15222	2024-03-11	2403-02	0	0	01:00:00	1	2	Alberobello	Bari	Puglia	0-500	>5-10	Decidous wood	0	0	0	0
15363	2024-03-13	2403-02	0	0	03:30:00	1	2	Cagnano Varano	Foggia	Puglia	0-500	>10-15	Decidous wood	0	0	0	0
15364	2024-03-13	2403-02	0	0	02:30:00	1	2	Squinzano	Lecce	Puglia	0-500	>10-15	Bush	0	0	0	0
15428	2024-03-14	2403-02	1	0	03:00:00	1	2	San Nicandro Garganico	Foggia	Puglia	0-500	>10-15	Decidous wood	1.167	0.583	1.167	0.583
15429	2024-03-14	2403-02	1	0	01:30:00	1	1	Castellaneta	Taranto	Puglia	0-500	>10-15	Decidous wood	2.333	2.333	2.333	2.333
15430	2024-03-14	2403-02	0	0	02:15:00	1	2	Muro Leccese	Lecce	Puglia	0-500	>10-15	Decidous wood	0	0	0	0
15446	2024-03-15	2403-02	2	0	03:30:00	1	1	Otranto	Lecce	Puglia	0-500	>10-15	Bush	2	2	2	2
15584	2024-03-16	2403-02	0	0	02:00:00	1	2	Anzano di Puglia	Foggia	Puglia	>500-1000	>10-15	Decidous wood	0	0	0	0
15585	2024-03-16	2403-02	1	0	03:00:00	1	2	San Nicandro Garganico	Foggia	Puglia	0-500	>10-15	Decidous wood	1.167	0.583	1.167	0.583
15586	2024-03-16	2403-02	1	0	03:30:00	1	2	San Nicandro Garganico	Foggia	Puglia	0-500	>5-10	Decidous wood	1	0.5	1	0.5
15587	2024-03-16	2403-02	0	0	02:00:00	1	1	Noci	Bari	Puglia	0-500	>10-15	Decidous wood	0	0	0	0
15588	2024-03-16	2403-02	1	0	01:00:00	1	2	San Giorgio Ionico	Taranto	Puglia	0-500	>10-15	Bush	3.5	1.75	3.5	1.75
15589	2024-03-16	2403-02	0	0	02:30:00	1	2	Lecce	Lecce	Puglia	0-500	>15	Bush	0	0	0	0
15590	2024-03-16	2403-02	0	0	02:00:00	1	2	Leverano	Lecce	Puglia	0-500	>10-15	Bush	0	0	0	0
15782	2024-03-17	2403-02	1	0	03:30:00	1	2	Monte Sant'Angelo	Foggia	Puglia	>500-1000	>5-10	Decidous wood	1	0.5	1	0.5
15783	2024-03-17	2403-02	1	0	03:00:00	1	2	San Nicandro Garganico	Foggia	Puglia	0-500	>10-15	Decidous wood	1.167	0.583	1.167	0.583
15784	2024-03-17	2403-02	0	0	02:00:00	1	2	Alberobello	Bari	Puglia	0-500	>10-15	Decidous wood	0	0	0	0
15785	2024-03-17	2403-02	0	0	02:30:00	1	1	Gioia del Colle	Bari	Puglia	0-500	>5-10	Decidous wood	0	0	0	0
15786	2024-03-17	2403-02	1	0	03:00:00	1	2	Melendugno	Lecce	Puglia	0-500	>10-15	Decidous wood	1.167	0.583	1.167	0.583
15787	2024-03-17	2403-02	2	0	03:00:00	1	1	Taviano	Lecce	Puglia	0-500	<0	Bush	2.333	2.333	2.333	2.333
15895	2024-03-18	2403-02	1	0	02:15:00	1	1	Cannole	Lecce	Puglia	0-500	>10-15	Decidous wood	1.556	1.556	1.556	1.556
16013	2024-03-20	2403-02	1	0	01:00:00	1	1	Martina Franca	Taranto	Puglia	0-500	>5-10	Decidous wood	3.5	3.5	3.5	3.5
16154	2024-03-23	2403-03	0	0	03:00:00	1	2	Monte Sant'Angelo	Foggia	Puglia	>500-1000	>10-15	Decidous wood	0	0	0	0
16155	2024-03-23	2403-03	0	0	02:00:00	1	1	Putignano	Bari	Puglia	0-500	>5-10	Decidous wood	0	0	0	0
16322	2024-03-24	2403-03	1	0	03:00:00	1	2	San Nicandro Garganico	Foggia	Puglia	0-500	>15	Decidous wood	1.167	0.583	1.167	0.583
16390	2024-03-25	2403-03	1	0	01:30:00	2	2	Castellaneta	Taranto	Puglia	0-500	>15	Decidous wood	2.333	1.167	1.167	0.583
16391	2024-03-25	2403-03	1	0	01:30:00	2	2	Castellaneta	Taranto	Puglia	0-500	>15	Decidous wood	2.333	1.167	1.167	0.583
