# Supplementary material for: Seasonal Trends in the Abundance of Eurasian Woodcock Populations Monitored Using “Beccapp” in Apulia, and the Age Structure of Shot Birds
Source: Animals (Basel). 2026 May 8;16(10):1442. doi: 10.3390/ani16101442 (PMC13203412; doi:10.3390/ani16101442)
Supplement: Supplementary file 1 [file animals-16-01442-s001.zip › S4_ICA export 2022-23.xlsx]

## Sheet: Foglio1
Number	Date	Decade	Meeting	Hunting	Duration	Partecipants	Dogs	Location	Province	regione	Altitude	Temperature	Woods	ICA	ICAC	ICAO	ICAPC
479	2022-10-22	2210-03	1	0	02:00:00	1	2	Martina Franca	Taranto	Puglia	0-500	0	Decidous wood	1.75	0.875	1.75	0.875
716	2022-10-26	2210-03	1	1	04:00:00	1	3	San Giovanni Rotondo	Foggia	Puglia	>500-1000	14	Decidous wood	0.875	0.292	0.875	0.292
717	2022-10-26	2210-03	0	0	02:30:00	1	2	Martina Franca	Taranto	Puglia	0-500	0	Decidous wood	0	0	0	0
718	2022-10-26	2210-03	0	0	02:30:00	1	2	Martina Franca	Taranto	Puglia	0-500	1	Decidous wood	0	0	0	0
777	2022-10-27	2210-03	2	0	02:00:00	1	1	Faeto	Foggia	Puglia	>500-1000	14	Bush	3.5	3.5	3.5	3.5
876	2022-10-29	2210-03	0	0	04:00:00	1	3	San Giovanni Rotondo	Foggia	Puglia	>500-1000	0	Decidous wood	0	0	0	0
877	2022-10-29	2210-03	1	0	04:30:00	1	2	Martina Franca	Taranto	Puglia	0-500	1	Decidous wood	0.778	0.389	0.778	0.389
878	2022-10-29	2210-03	1	0	04:30:00	1	2	Martina Franca	Taranto	Puglia	0-500	1	Decidous wood	0.778	0.389	0.778	0.389
879	2022-10-29	2210-03	1	1	04:00:00	2	3	Lecce	Lecce	Puglia	0-500	0	Coniferous wood	0.875	0.292	0.438	0.146
1027	2022-10-30	2210-03	3	1	03:30:00	1	2	Martina Franca	Taranto	Puglia	0-500	0	Decidous wood	3	1.5	3	1.5
1028	2022-10-30	2210-03	1	0	03:30:00	1	3	Martina Franca	Taranto	Puglia	0-500	0	Decidous wood	1	0.333	1	0.333
1029	2022-10-30	2210-03	2	0	04:00:00	2	3	Lecce	Lecce	Puglia	0-500	0	Coniferous wood	1.75	0.583	0.875	0.292
1227	2022-11-02	2211-01	0	0	02:50:00	1	2	Monteleone di Puglia	Foggia	Puglia	>1000-1500	0	Decidous wood	0	0	0	0
1228	2022-11-02	2211-01	2	1	03:00:00	1	4	Martina Franca	Taranto	Puglia	0-500	0	Decidous wood	2.333	0.583	2.333	0.583
1229	2022-11-02	2211-01	0	0	04:00:00	1	2	Lecce	Lecce	Puglia	0-500	1	Bush	0	0	0	0
1322	2022-11-03	2211-01	1	0	02:00:00	1	1	Ceglie Messapica	Brindisi	Puglia	0-500	0	Decidous wood	1.75	1.75	1.75	1.75
1323	2022-11-03	2211-01	1	1	03:00:00	2	2	Leverano	Lecce	Puglia	0-500	0	Bush	1.167	0.583	0.583	0.292
1473	2022-11-05	2211-01	0	0	02:50:00	1	2	Anzano di Puglia	Foggia	Puglia	>500-1000	0	Decidous wood	0	0	0	0
1474	2022-11-05	2211-01	0	0	05:00:00	1	3	San Giovanni Rotondo	Foggia	Puglia	>500-1000	13	Decidous wood	0	0	0	0
1475	2022-11-05	2211-01	3	1	04:00:00	2	3	Lecce	Lecce	Puglia	0-500	0	Coniferous wood	2.625	0.875	1.313	0.438
1476	2022-11-05	2211-01	2	2	05:00:00	1	2	Lecce	Lecce	Puglia	0-500	0	Bush	1.4	0.7	1.4	0.7
1696	2022-11-06	2211-01	0	0	03:00:00	1	2	Anzano di Puglia	Foggia	Puglia	>500-1000	0	Decidous wood	0	0	0	0
1697	2022-11-06	2211-01	0	0	03:00:00	2	2	Anzano di Puglia	Foggia	Puglia	>500-1000	12	Decidous wood	0	0	0	0
1698	2022-11-06	2211-01	0	0	04:00:00	1	3	San Giovanni Rotondo	Foggia	Puglia	>500-1000	0	Decidous wood	0	0	0	0
1699	2022-11-06	2211-01	3	1	06:00:00	1	2	San Marco la Catola	Foggia	Puglia	>500-1000	12	Decidous wood	1.75	0.875	1.75	0.875
1700	2022-11-06	2211-01	0	0	02:30:00	1	2	Martina Franca	Taranto	Puglia	0-500	12	Decidous wood	0	0	0	0
1701	2022-11-06	2211-01	1	0	02:00:00	1	2	Martina Franca	Taranto	Puglia	0-500	12	Decidous wood	1.75	0.875	1.75	0.875
1702	2022-11-06	2211-01	1	0	02:00:00	1	2	Martina Franca	Taranto	Puglia	>500-1000	12	Decidous wood	1.75	0.875	1.75	0.875
1703	2022-11-06	2211-01	2	0	03:05:00	1	3	Martina Franca	Taranto	Puglia	0-500	14	Decidous wood	2.27	0.757	2.27	0.757
1704	2022-11-06	2211-01	0	0	01:40:00	1	1	Ceglie Messapica	Brindisi	Puglia	0-500	0	Decidous wood	0	0	0	0
1705	2022-11-06	2211-01	1	0	02:00:00	1	2	Calimera	Lecce	Puglia	0-500	0	Bush	1.75	0.875	1.75	0.875
1706	2022-11-06	2211-01	1	1	03:05:00	1	1	Cannole	Lecce	Puglia	0-500	0	Bush	1.135	1.135	1.135	1.135
1707	2022-11-06	2211-01	0	0	01:30:00	1	1	Cutrofiano	Lecce	Puglia	0-500	0	Bush	0	0	0	0
1708	2022-11-06	2211-01	0	0	03:00:00	1	2	Lecce	Lecce	Puglia	0-500	0	Decidous wood	0	0	0	0
1709	2022-11-06	2211-01	2	1	04:00:00	2	3	Lecce	Lecce	Puglia	0-500	0	Coniferous wood	1.75	0.583	0.875	0.292
1710	2022-11-06	2211-01	1	1	06:00:00	1	2	Lecce	Lecce	Puglia	0-500	1	Bush	0.583	0.292	0.583	0.292
1711	2022-11-06	2211-01	2	1	03:00:00	1	1	Lizzanello	Lecce	Puglia	0-500	0	Bush	2.333	2.333	2.333	2.333
2008	2022-11-09	2211-01	0	0	02:00:00	1	2	Monteleone di Puglia	Foggia	Puglia	>1000-1500	14	Decidous wood	0	0	0	0
2009	2022-11-09	2211-01	0	0	05:00:00	1	3	San Giovanni Rotondo	Foggia	Puglia	>500-1000	0	Decidous wood	0	0	0	0
2010	2022-11-09	2211-01	1	0	04:30:00	1	3	San Giovanni Rotondo	Foggia	Puglia	>500-1000	14	Decidous wood	0.778	0.259	0.778	0.259
2011	2022-11-09	2211-01	1	0	03:30:00	1	2	Martina Franca	Taranto	Puglia	0-500	10	Decidous wood	1	0.5	1	0.5
2012	2022-11-09	2211-01	1	0	03:00:00	1	1	Martina Franca	Taranto	Puglia	0-500	0	Decidous wood	1.167	1.167	1.167	1.167
2013	2022-11-09	2211-01	2	1	04:00:00	2	2	Martina Franca	Taranto	Puglia	0-500	1	Decidous wood	1.75	0.875	0.875	0.438
2014	2022-11-09	2211-01	0	0	02:00:00	2	2	Ceglie Messapica	Brindisi	Puglia	0-500	0	Decidous wood	0	0	0	0
2015	2022-11-09	2211-01	1	1	05:00:00	1	2	Lecce	Lecce	Puglia	0-500	1	Bush	0.7	0.35	0.7	0.35
2016	2022-11-09	2211-01	0	0	03:00:00	1	1	Presicce	Lecce	Puglia	0-500	0	Bush	0	0	0	0
2294	2022-11-12	2211-02	0	0	03:00:00	1	2	Anzano di Puglia	Foggia	Puglia	>500-1000	1	Decidous wood	0	0	0	0
2295	2022-11-12	2211-02	3	2	03:30:00	2	2	Anzano di Puglia	Foggia	Puglia	>500-1000	7	Decidous wood	3	1.5	1.5	0.75
2296	2022-11-12	2211-02	1	1	04:00:00	1	1	Faeto	Foggia	Puglia	>500-1000	8	Decidous wood	0.875	0.875	0.875	0.875
2297	2022-11-12	2211-02	0	0	05:30:00	1	3	San Giovanni Rotondo	Foggia	Puglia	>500-1000	10	Decidous wood	0	0	0	0
2298	2022-11-12	2211-02	0	0	04:00:00	1	3	San Giovanni Rotondo	Foggia	Puglia	>500-1000	14	Decidous wood	0	0	0	0
2299	2022-11-12	2211-02	4	2	06:00:00	1	2	Volturara Appula	Foggia	Puglia	>500-1000	12	Decidous wood	2.333	1.167	2.333	1.167
2300	2022-11-12	2211-02	1	0	04:00:00	1	2	Martina Franca	Taranto	Puglia	>500-1000	14	Coniferous wood	0.875	0.438	0.875	0.438
2301	2022-11-12	2211-02	1	0	05:00:00	1	1	Martina Franca	Taranto	Puglia	0-500	0	Bush	0.7	0.7	0.7	0.7
2302	2022-11-12	2211-02	1	0	03:00:00	1	1	Mottola	Taranto	Puglia	0-500	14	Decidous wood	1.167	1.167	1.167	1.167
2303	2022-11-12	2211-02	3	2	04:00:00	2	3	Lecce	Lecce	Puglia	0-500	0	Coniferous wood	2.625	0.875	1.313	0.438
2304	2022-11-12	2211-02	1	1	05:00:00	1	2	Lecce	Lecce	Puglia	0-500	1	Bush	0.7	0.35	0.7	0.35
2305	2022-11-12	2211-02	1	0	03:00:00	1	2	Miggiano	Lecce	Puglia	0-500	1	Bush	1.167	0.583	1.167	0.583
2553	2022-11-13	2211-02	1	0	03:00:00	1	2	Anzano di Puglia	Foggia	Puglia	>500-1000	10	Decidous wood	1.167	0.583	1.167	0.583
2554	2022-11-13	2211-02	0	0	03:30:00	2	3	Anzano di Puglia	Foggia	Puglia	>500-1000	7	Decidous wood	0	0	0	0
2555	2022-11-13	2211-02	1	0	04:00:00	1	3	San Giovanni Rotondo	Foggia	Puglia	>500-1000	0	Decidous wood	0.875	0.292	0.875	0.292
2556	2022-11-13	2211-02	3	0	03:30:00	1	2	Martina Franca	Taranto	Puglia	>500-1000	13	Decidous wood	3	1.5	3	1.5
2557	2022-11-13	2211-02	0	0	03:00:00	1	1	Martina Franca	Taranto	Puglia	0-500	0	Bush	0	0	0	0
2558	2022-11-13	2211-02	2	1	03:20:00	1	3	Martina Franca	Taranto	Puglia	0-500	13	Decidous wood	2.1	0.7	2.1	0.7
2559	2022-11-13	2211-02	2	0	03:00:00	1	1	Mottola	Taranto	Puglia	0-500	11	Decidous wood	2.333	2.333	2.333	2.333
2560	2022-11-13	2211-02	1	1	02:00:00	1	2	Calimera	Lecce	Puglia	0-500	0	Decidous wood	1.75	0.875	1.75	0.875
2561	2022-11-13	2211-02	1	0	02:30:00	1	1	Giurdignano	Lecce	Puglia	0-500	1	Bush	1.4	1.4	1.4	1.4
2562	2022-11-13	2211-02	1	0	04:00:00	2	3	Lecce	Lecce	Puglia	0-500	13	Coniferous wood	0.875	0.292	0.438	0.146
2563	2022-11-13	2211-02	1	0	06:00:00	1	2	Lecce	Lecce	Puglia	0-500	1	Bush	0.583	0.292	0.583	0.292
2564	2022-11-13	2211-02	1	1	04:00:00	1	3	Leverano	Lecce	Puglia	0-500	0	Bush	0.875	0.292	0.875	0.292
2565	2022-11-13	2211-02	1	1	02:00:00	1	1	Lizzanello	Lecce	Puglia	0-500	13	Bush	1.75	1.75	1.75	1.75
2566	2022-11-13	2211-02	5	2	05:00:00	1	4	Melendugno	Lecce	Puglia	0-500	14	Decidous wood	3.5	0.875	3.5	0.875
2824	2022-11-16	2211-02	0	0	03:00:00	1	2	Monteleone di Puglia	Foggia	Puglia	>1000-1500	1	Decidous wood	0	0	0	0
2825	2022-11-16	2211-02	0	0	06:30:00	1	3	San Giovanni Rotondo	Foggia	Puglia	>500-1000	10	Decidous wood	0	0	0	0
2826	2022-11-16	2211-02	4	2	05:00:00	1	3	San Giovanni Rotondo	Foggia	Puglia	>500-1000	9	Decidous wood	2.8	0.933	2.8	0.933
2827	2022-11-16	2211-02	1	0	03:30:00	1	2	Martina Franca	Taranto	Puglia	0-500	0	Decidous wood	1	0.5	1	0.5
2828	2022-11-16	2211-02	2	1	04:00:00	2	2	Martina Franca	Taranto	Puglia	0-500	13	Decidous wood	1.75	0.875	0.875	0.438
2829	2022-11-16	2211-02	0	0	05:00:00	1	1	Martina Franca	Taranto	Puglia	0-500	0	Bush	0	0	0	0
2830	2022-11-16	2211-02	0	0	05:00:00	1	1	Martina Franca	Taranto	Puglia	0-500	0	Bush	0	0	0	0
2831	2022-11-16	2211-02	3	1	04:00:00	1	4	Martina Franca	Taranto	Puglia	0-500	0	Decidous wood	2.625	0.656	2.625	0.656
2832	2022-11-16	2211-02	1	0	03:00:00	2	2	Mottola	Taranto	Puglia	0-500	13	Decidous wood	1.167	0.583	0.583	0.292
2833	2022-11-16	2211-02	0	0	05:00:00	1	2	Lecce	Lecce	Puglia	0-500	1	Bush	0	0	0	0
2834	2022-11-16	2211-02	1	0	03:00:00	1	3	Melendugno	Lecce	Puglia	0-500	0	Decidous wood	1.167	0.389	1.167	0.389
2835	2022-11-16	2211-02	0	0	04:00:00	1	2	Specchia	Lecce	Puglia	0-500	0	Bush	0	0	0	0
2836	2022-11-16	2211-02	2	0	02:00:00	1	1	Uggiano la Chiesa	Lecce	Puglia	0-500	1	Bush	3.5	3.5	3.5	3.5
3126	2022-11-19	2211-02	0	0	02:50:00	2	3	Monteleone di Puglia	Foggia	Puglia	>1000-1500	6	Decidous wood	0	0	0	0
3127	2022-11-19	2211-02	0	0	04:30:00	1	3	San Giovanni Rotondo	Foggia	Puglia	>500-1000	8	Decidous wood	0	0	0	0
3128	2022-11-19	2211-02	1	0	05:00:00	1	3	San Giovanni Rotondo	Foggia	Puglia	>500-1000	10	Decidous wood	0.7	0.233	0.7	0.233
3129	2022-11-19	2211-02	5	2	06:00:00	1	1	Volturara Appula	Foggia	Puglia	>500-1000	12	Decidous wood	2.917	2.917	2.917	2.917
3130	2022-11-19	2211-02	1	0	05:00:00	2	3	Castellaneta	Taranto	Puglia	0-500	0	Decidous wood	0.7	0.233	0.35	0.117
3131	2022-11-19	2211-02	3	2	04:20:00	2	2	Martina Franca	Taranto	Puglia	0-500	13	Decidous wood	2.423	1.212	1.212	0.606
3132	2022-11-19	2211-02	3	0	04:00:00	1	2	Martina Franca	Taranto	Puglia	>500-1000	14	Coniferous wood	2.625	1.313	2.625	1.313
3133	2022-11-19	2211-02	3	2	02:50:00	2	2	Martina Franca	Taranto	Puglia	0-500	1	Decidous wood	3.706	1.853	1.853	0.926
3134	2022-11-19	2211-02	1	0	03:00:00	1	1	Martina Franca	Taranto	Puglia	0-500	14	Decidous wood	1.167	1.167	1.167	1.167
3135	2022-11-19	2211-02	1	0	03:00:00	1	1	Mottola	Taranto	Puglia	0-500	11	Decidous wood	1.167	1.167	1.167	1.167
3136	2022-11-19	2211-02	1	1	02:00:00	2	3	Lecce	Lecce	Puglia	0-500	0	Bush	1.75	0.583	0.875	0.292
3137	2022-11-19	2211-02	3	2	04:00:00	2	3	Lecce	Lecce	Puglia	0-500	14	Coniferous wood	2.625	0.875	1.313	0.438
3138	2022-11-19	2211-02	0	0	05:00:00	1	2	Lecce	Lecce	Puglia	0-500	1	Bush	0	0	0	0
3139	2022-11-19	2211-02	0	0	01:30:00	1	1	Lizzanello	Lecce	Puglia	0-500	0	Bush	0	0	0	0
3140	2022-11-19	2211-02	0	0	01:30:00	1	1	Lizzanello	Lecce	Puglia	0-500	0	Bush	0	0	0	0
3141	2022-11-19	2211-02	2	2	02:50:00	1	2	Maglie	Lecce	Puglia	0-500	14	Decidous wood	2.471	1.235	2.471	1.235
3142	2022-11-19	2211-02	2	2	02:50:00	1	2	Maglie	Lecce	Puglia	0-500	14	Decidous wood	2.471	1.235	2.471	1.235
3143	2022-11-19	2211-02	1	1	05:00:00	1	1	Ugento	Lecce	Puglia	0-500	0	Bush	0.7	0.7	0.7	0.7
3144	2022-11-19	2211-02	0	0	02:00:00	1	1	Uggiano la Chiesa	Lecce	Puglia	0-500	0	Bush	0	0	0	0
3396	2022-11-20	2211-02	1	1	03:30:00	1	2	Anzano di Puglia	Foggia	Puglia	>1000-1500	8	Decidous wood	1	0.5	1	0.5
3397	2022-11-20	2211-02	2	2	03:30:00	2	2	Anzano di Puglia	Foggia	Puglia	>500-1000	6	Decidous wood	2	1	1	0.5
3398	2022-11-20	2211-02	0	0	05:00:00	1	3	San Giovanni Rotondo	Foggia	Puglia	>500-1000	10	Decidous wood	0	0	0	0
3399	2022-11-20	2211-02	0	0	04:30:00	1	3	San Giovanni Rotondo	Foggia	Puglia	>500-1000	11	Decidous wood	0	0	0	0
3400	2022-11-20	2211-02	1	0	03:00:00	1	1	Martina Franca	Taranto	Puglia	0-500	14	Decidous wood	1.167	1.167	1.167	1.167
3401	2022-11-20	2211-02	3	1	05:00:00	1	4	Martina Franca	Taranto	Puglia	0-500	14	Decidous wood	2.1	0.525	2.1	0.525
3402	2022-11-20	2211-02	2	0	03:00:00	1	1	Martina Franca	Taranto	Puglia	0-500	13	Decidous wood	2.333	2.333	2.333	2.333
3403	2022-11-20	2211-02	0	0	02:30:00	2	2	Cannole	Lecce	Puglia	0-500	0	Bush	0	0	0	0
3404	2022-11-20	2211-02	2	0	04:00:00	2	3	Lecce	Lecce	Puglia	0-500	0	Coniferous wood	1.75	0.583	0.875	0.292
3405	2022-11-20	2211-02	1	0	05:00:00	1	2	Lecce	Lecce	Puglia	0-500	0	Bush	0.7	0.35	0.7	0.35
3406	2022-11-20	2211-02	2	1	03:00:00	2	3	Leverano	Lecce	Puglia	0-500	1	Bush	2.333	0.778	1.167	0.389
3407	2022-11-20	2211-02	2	0	05:00:00	1	3	Melendugno	Lecce	Puglia	0-500	0	Decidous wood	1.4	0.467	1.4	0.467
3408	2022-11-20	2211-02	0	0	04:00:00	1	1	Ugento	Lecce	Puglia	0-500	0	Bush	0	0	0	0
3704	2022-11-23	2211-03	0	0	02:30:00	1	2	Monteleone di Puglia	Foggia	Puglia	>1000-1500	9	Decidous wood	0	0	0	0
3705	2022-11-23	2211-03	3	1	05:00:00	1	3	Roseto Valfortore	Foggia	Puglia	>1000-1500	10	Decidous wood	2.1	0.7	2.1	0.7
3706	2022-11-23	2211-03	2	0	04:00:00	1	3	San Giovanni Rotondo	Foggia	Puglia	>500-1000	6	Decidous wood	1.75	0.583	1.75	0.583
3707	2022-11-23	2211-03	2	0	04:20:00	2	2	Martina Franca	Taranto	Puglia	0-500	12	Decidous wood	1.615	0.808	0.808	0.404
3708	2022-11-23	2211-03	4	1	06:00:00	2	2	Martina Franca	Taranto	Puglia	>500-1000	14	Coniferous wood	2.333	1.167	1.167	0.583
3709	2022-11-23	2211-03	3	0	03:00:00	1	1	Martina Franca	Taranto	Puglia	0-500	10	Decidous wood	3.5	3.5	3.5	3.5
3710	2022-11-23	2211-03	0	0	05:00:00	1	1	Martina Franca	Taranto	Puglia	0-500	14	Bush	0	0	0	0
3711	2022-11-23	2211-03	3	1	06:00:00	1	4	Martina Franca	Taranto	Puglia	0-500	13	Decidous wood	1.75	0.438	1.75	0.438
3712	2022-11-23	2211-03	1	0	03:00:00	1	1	Mottola	Taranto	Puglia	0-500	11	Decidous wood	1.167	1.167	1.167	1.167
3713	2022-11-23	2211-03	1	0	05:00:00	1	2	Lecce	Lecce	Puglia	0-500	0	Bush	0.7	0.35	0.7	0.35
3714	2022-11-23	2211-03	1	1	04:00:00	2	3	Leverano	Lecce	Puglia	0-500	0	Bush	0.875	0.292	0.438	0.146
3715	2022-11-23	2211-03	1	1	02:00:00	1	1	Melendugno	Lecce	Puglia	0-500	1	Decidous wood	1.75	1.75	1.75	1.75
3716	2022-11-23	2211-03	2	1	05:00:00	1	3	Melendugno	Lecce	Puglia	0-500	0	Decidous wood	1.4	0.467	1.4	0.467
3717	2022-11-23	2211-03	0	0	04:00:00	1	1	Specchia	Lecce	Puglia	0-500	0	Bush	0	0	0	0
3718	2022-11-23	2211-03	1	0	02:00:00	1	1	Uggiano la Chiesa	Lecce	Puglia	0-500	14	Bush	1.75	1.75	1.75	1.75
3999	2022-11-26	2211-03	1	1	03:15:00	2	3	Anzano di Puglia	Foggia	Puglia	>500-1000	7	Decidous wood	1.077	0.359	0.538	0.179
4000	2022-11-26	2211-03	2	0	04:30:00	1	3	San Giovanni Rotondo	Foggia	Puglia	>500-1000	8	Decidous wood	1.556	0.519	1.556	0.519
4001	2022-11-26	2211-03	2	0	04:00:00	1	2	Martina Franca	Taranto	Puglia	0-500	10	Decidous wood	1.75	0.875	1.75	0.875
4002	2022-11-26	2211-03	0	0	03:30:00	1	1	Martina Franca	Taranto	Puglia	0-500	12	Decidous wood	0	0	0	0
4003	2022-11-26	2211-03	2	1	03:00:00	1	1	Mottola	Taranto	Puglia	0-500	12	Decidous wood	2.333	2.333	2.333	2.333
4004	2022-11-26	2211-03	1	0	04:00:00	2	3	Lecce	Lecce	Puglia	0-500	1	Coniferous wood	0.875	0.292	0.438	0.146
4005	2022-11-26	2211-03	0	0	05:00:00	1	2	Lecce	Lecce	Puglia	0-500	0	Bush	0	0	0	0
4006	2022-11-26	2211-03	2	2	04:00:00	1	3	Leverano	Lecce	Puglia	0-500	1	Decidous wood	1.75	0.583	1.75	0.583
4007	2022-11-26	2211-03	1	0	05:00:00	1	1	Specchia	Lecce	Puglia	0-500	14	Bush	0.7	0.7	0.7	0.7
4231	2022-11-27	2211-03	4	2	03:30:00	1	2	Anzano di Puglia	Foggia	Puglia	>500-1000	6	Decidous wood	4	2	4	2
4232	2022-11-27	2211-03	0	0	01:50:00	1	1	Monteleone di Puglia	Foggia	Puglia	>1000-1500	7	Decidous wood	0	0	0	0
4233	2022-11-27	2211-03	1	1	03:45:00	2	3	Monteleone di Puglia	Foggia	Puglia	>1000-1500	6	Decidous wood	0.933	0.311	0.467	0.156
4234	2022-11-27	2211-03	3	2	05:00:00	1	3	Roseto Valfortore	Foggia	Puglia	>500-1000	8	Decidous wood	2.1	0.7	2.1	0.7
4235	2022-11-27	2211-03	1	1	05:00:00	1	3	San Giovanni Rotondo	Foggia	Puglia	>500-1000	7	Decidous wood	0.7	0.233	0.7	0.233
4236	2022-11-27	2211-03	0	0	04:00:00	1	2	Noci	Bari	Puglia	0-500	10	Decidous wood	0	0	0	0
4237	2022-11-27	2211-03	1	1	02:30:00	2	2	Castellaneta	Taranto	Puglia	0-500	14	Decidous wood	1.4	0.7	0.7	0.35
4238	2022-11-27	2211-03	0	0	03:30:00	1	1	Martina Franca	Taranto	Puglia	0-500	1	Decidous wood	0	0	0	0
4239	2022-11-27	2211-03	3	1	04:30:00	1	2	Martina Franca	Taranto	Puglia	0-500	11	Coniferous wood	2.333	1.167	2.333	1.167
4240	2022-11-27	2211-03	2	1	05:00:00	1	2	Martina Franca	Taranto	Puglia	0-500	12	Bush	1.4	0.7	1.4	0.7
4241	2022-11-27	2211-03	2	1	05:00:00	1	2	Martina Franca	Taranto	Puglia	0-500	12	Bush	1.4	0.7	1.4	0.7
4242	2022-11-27	2211-03	4	0	05:00:00	1	4	Martina Franca	Taranto	Puglia	0-500	13	Decidous wood	2.8	0.7	2.8	0.7
4243	2022-11-27	2211-03	1	0	03:00:00	1	1	Martina Franca	Taranto	Puglia	0-500	10	Decidous wood	1.167	1.167	1.167	1.167
4244	2022-11-27	2211-03	2	2	04:00:00	2	3	Lecce	Lecce	Puglia	0-500	13	Bush	1.75	0.583	0.875	0.292
4245	2022-11-27	2211-03	1	1	05:00:00	1	2	Lecce	Lecce	Puglia	0-500	0	Bush	0.7	0.35	0.7	0.35
4246	2022-11-27	2211-03	2	0	02:30:00	2	1	Lizzanello	Lecce	Puglia	0-500	0	Bush	2.8	2.8	1.4	1.4
4247	2022-11-27	2211-03	1	1	03:20:00	1	2	Maglie	Lecce	Puglia	0-500	14	Decidous wood	1.05	0.525	1.05	0.525
4248	2022-11-27	2211-03	1	0	03:00:00	1	2	Melendugno	Lecce	Puglia	0-500	13	Decidous wood	1.167	0.583	1.167	0.583
4249	2022-11-27	2211-03	3	0	02:30:00	2	2	Palmariggi	Lecce	Puglia	0-500	14	Decidous wood	4.2	2.1	2.1	1.05
4250	2022-11-27	2211-03	0	0	05:00:00	1	1	Specchia	Lecce	Puglia	0-500	14	Bush	0	0	0	0
4404	2022-11-28	2211-03	1	0	04:00:00	1	1	San Pancrazio Salentino	Brindisi	Puglia	0-500	1	Decidous wood	0.875	0.875	0.875	0.875
4512	2022-11-30	2211-03	3	1	02:00:00	1	2	Anzano di Puglia	Foggia	Puglia	>500-1000	5	Decidous wood	5.25	2.625	5.25	2.625
4513	2022-11-30	2211-03	0	0	05:30:00	1	3	San Giovanni Rotondo	Foggia	Puglia	>500-1000	7	Decidous wood	0	0	0	0
4514	2022-11-30	2211-03	4	2	03:00:00	2	2	Martina Franca	Taranto	Puglia	0-500	8	Decidous wood	4.667	2.333	2.333	1.167
4515	2022-11-30	2211-03	3	1	05:00:00	1	2	Martina Franca	Taranto	Puglia	0-500	10	Bush	2.1	1.05	2.1	1.05
4516	2022-11-30	2211-03	2	1	06:00:00	1	4	Martina Franca	Taranto	Puglia	0-500	12	Decidous wood	1.167	0.292	1.167	0.292
4517	2022-11-30	2211-03	1	0	03:50:00	1	1	Mottola	Taranto	Puglia	0-500	10	Decidous wood	0.913	0.913	0.913	0.913
4518	2022-11-30	2211-03	1	1	04:00:00	1	1	San Pancrazio Salentino	Brindisi	Puglia	0-500	1	Decidous wood	0.875	0.875	0.875	0.875
4519	2022-11-30	2211-03	1	0	05:00:00	1	1	Cutrofiano	Lecce	Puglia	0-500	13	Bush	0.7	0.7	0.7	0.7
4520	2022-11-30	2211-03	2	2	02:00:00	1	1	Guagnano	Lecce	Puglia	0-500	1	Decidous wood	3.5	3.5	3.5	3.5
4521	2022-11-30	2211-03	0	0	05:00:00	1	2	Lecce	Lecce	Puglia	0-500	0	Bush	0	0	0	0
4522	2022-11-30	2211-03	2	2	04:00:00	2	3	Montesano Salentino	Lecce	Puglia	0-500	0	Bush	1.75	0.583	0.875	0.292
4790	2022-12-03	2212-01	0	0	02:50:00	2	2	Anzano di Puglia	Foggia	Puglia	0-500	10	Decidous wood	0	0	0	0
4791	2022-12-03	2212-01	4	3	03:00:00	2	3	Monteleone di Puglia	Foggia	Puglia	>1000-1500	8	Decidous wood	4.667	1.556	2.333	0.778
4792	2022-12-03	2212-01	2	0	05:30:00	1	3	San Giovanni Rotondo	Foggia	Puglia	>500-1000	10	Decidous wood	1.273	0.424	1.273	0.424
4793	2022-12-03	2212-01	4	1	03:00:00	2	3	Ruvo di Puglia	Bari	Puglia	0-500	1	Decidous wood	4.667	1.556	2.333	0.778
4794	2022-12-03	2212-01	1	0	02:00:00	1	2	Martina Franca	Taranto	Puglia	0-500	9	Decidous wood	1.75	0.875	1.75	0.875
4795	2022-12-03	2212-01	2	0	02:00:00	1	2	Martina Franca	Taranto	Puglia	0-500	11	Decidous wood	3.5	1.75	3.5	1.75
4796	2022-12-03	2212-01	3	0	05:30:00	1	2	Martina Franca	Taranto	Puglia	>500-1000	12	Decidous wood	1.909	0.955	1.909	0.955
4797	2022-12-03	2212-01	0	0	01:30:00	1	1	Martina Franca	Taranto	Puglia	0-500	12	Bush	0	0	0	0
4798	2022-12-03	2212-01	0	0	01:30:00	1	1	Martina Franca	Taranto	Puglia	0-500	12	Bush	0	0	0	0
4799	2022-12-03	2212-01	2	1	03:00:00	1	2	Mottola	Taranto	Puglia	0-500	10	Decidous wood	2.333	1.167	2.333	1.167
4800	2022-12-03	2212-01	1	0	01:40:00	1	1	Ceglie Messapica	Brindisi	Puglia	0-500	0	Decidous wood	2.1	2.1	2.1	2.1
4801	2022-12-03	2212-01	1	0	05:00:00	1	1	Cutrofiano	Lecce	Puglia	0-500	13	Bush	0.7	0.7	0.7	0.7
4802	2022-12-03	2212-01	0	0	01:30:00	1	2	Gallipoli	Lecce	Puglia	0-500	13	Bush	0	0	0	0
4803	2022-12-03	2212-01	3	2	02:50:00	2	3	Lecce	Lecce	Puglia	0-500	0	Bush	3.706	1.235	1.853	0.618
4804	2022-12-03	2212-01	4	2	04:00:00	2	3	Lecce	Lecce	Puglia	0-500	9	Coniferous wood	3.5	1.167	1.75	0.583
4805	2022-12-03	2212-01	0	0	05:00:00	1	2	Lecce	Lecce	Puglia	0-500	0	Bush	0	0	0	0
4806	2022-12-03	2212-01	3	2	05:00:00	1	2	Melendugno	Lecce	Puglia	0-500	14	Bush	2.1	1.05	2.1	1.05
4807	2022-12-03	2212-01	1	0	02:00:00	1	1	Uggiano la Chiesa	Lecce	Puglia	0-500	13	Bush	1.75	1.75	1.75	1.75
4974	2022-12-04	2212-01	1	0	03:00:00	1	1	Anzano di Puglia	Foggia	Puglia	>500-1000	7	Decidous wood	1.167	1.167	1.167	1.167
4975	2022-12-04	2212-01	0	0	02:45:00	2	2	Monteleone di Puglia	Foggia	Puglia	>1000-1500	9	Decidous wood	0	0	0	0
4976	2022-12-04	2212-01	1	0	06:30:00	1	3	Roseto Valfortore	Foggia	Puglia	>1000-1500	10	Decidous wood	0.538	0.179	0.538	0.179
4977	2022-12-04	2212-01	2	0	05:00:00	1	3	San Giovanni Rotondo	Foggia	Puglia	>500-1000	5	Decidous wood	1.4	0.467	1.4	0.467
4978	2022-12-04	2212-01	0	0	02:00:00	2	3	Ruvo di Puglia	Bari	Puglia	0-500	13	Decidous wood	0	0	0	0
4979	2022-12-04	2212-01	1	0	03:00:00	1	2	Martina Franca	Taranto	Puglia	0-500	13	Decidous wood	1.167	0.583	1.167	0.583
4980	2022-12-04	2212-01	2	2	03:30:00	1	2	Martina Franca	Taranto	Puglia	>500-1000	14	Decidous wood	2	1	2	1
4981	2022-12-04	2212-01	1	0	02:00:00	1	1	Martina Franca	Taranto	Puglia	0-500	12	Decidous wood	1.75	1.75	1.75	1.75
4982	2022-12-04	2212-01	1	0	02:00:00	1	2	Martina Franca	Taranto	Puglia	0-500	14	Decidous wood	1.75	0.875	1.75	0.875
4983	2022-12-04	2212-01	1	0	03:00:00	1	1	Mottola	Taranto	Puglia	0-500	9	Decidous wood	1.167	1.167	1.167	1.167
4984	2022-12-04	2212-01	4	1	04:00:00	2	3	Lecce	Lecce	Puglia	0-500	10	Coniferous wood	3.5	1.167	1.75	0.583
4985	2022-12-04	2212-01	2	2	05:00:00	1	2	Lecce	Lecce	Puglia	0-500	0	Bush	1.4	0.7	1.4	0.7
4986	2022-12-04	2212-01	1	1	03:00:00	2	3	NardÃ²	Lecce	Puglia	0-500	0	Bush	1.167	0.389	0.583	0.194
4987	2022-12-04	2212-01	0	0	02:00:00	1	2	Ugento	Lecce	Puglia	0-500	12	Bush	0	0	0	0
5114	2022-12-05	2212-01	4	0	04:00:00	1	2	Lecce	Lecce	Puglia	0-500	13	Decidous wood	3.5	1.75	3.5	1.75
5197	2022-12-07	2212-01	3	1	03:30:00	1	2	Anzano di Puglia	Foggia	Puglia	>500-1000	10	Decidous wood	3	1.5	3	1.5
5198	2022-12-07	2212-01	0	0	05:00:00	1	3	Roseto Valfortore	Foggia	Puglia	>500-1000	12	Decidous wood	0	0	0	0
5199	2022-12-07	2212-01	2	1	04:30:00	1	3	San Giovanni Rotondo	Foggia	Puglia	>500-1000	7	Decidous wood	1.556	0.519	1.556	0.519
5200	2022-12-07	2212-01	5	2	04:30:00	2	3	Castellaneta	Taranto	Puglia	0-500	13	Decidous wood	3.889	1.296	1.944	0.648
5201	2022-12-07	2212-01	1	0	04:00:00	1	1	Martina Franca	Taranto	Puglia	0-500	11	Decidous wood	0.875	0.875	0.875	0.875
5202	2022-12-07	2212-01	4	0	04:00:00	1	2	Martina Franca	Taranto	Puglia	0-500	13	Decidous wood	3.5	1.75	3.5	1.75
5203	2022-12-07	2212-01	0	0	05:00:00	1	3	Martina Franca	Taranto	Puglia	0-500	12	Bush	0	0	0	0
5204	2022-12-07	2212-01	4	1	05:00:00	1	4	Martina Franca	Taranto	Puglia	0-500	14	Decidous wood	2.8	0.7	2.8	0.7
5205	2022-12-07	2212-01	2	1	03:50:00	1	1	Mottola	Taranto	Puglia	0-500	9	Decidous wood	1.826	1.826	1.826	1.826
5206	2022-12-07	2212-01	3	2	04:00:00	1	1	Cutrofiano	Lecce	Puglia	0-500	0	Bush	2.625	2.625	2.625	2.625
5207	2022-12-07	2212-01	0	0	02:00:00	1	2	Gallipoli	Lecce	Puglia	0-500	13	Bush	0	0	0	0
5208	2022-12-07	2212-01	0	0	01:30:00	1	1	Giurdignano	Lecce	Puglia	0-500	14	Bush	0	0	0	0
5209	2022-12-07	2212-01	1	1	03:00:00	1	1	Lecce	Lecce	Puglia	0-500	0	Decidous wood	1.167	1.167	1.167	1.167
5210	2022-12-07	2212-01	1	1	03:00:00	1	1	Lecce	Lecce	Puglia	0-500	0	Decidous wood	1.167	1.167	1.167	1.167
5211	2022-12-07	2212-01	4	1	04:00:00	1	4	Melendugno	Lecce	Puglia	0-500	0	Decidous wood	3.5	0.875	3.5	0.875
5212	2022-12-07	2212-01	2	2	04:00:00	2	3	NardÃ²	Lecce	Puglia	0-500	0	Bush	1.75	0.583	0.875	0.292
5345	2022-12-08	2212-01	2	0	02:00:00	1	1	Martina Franca	Taranto	Puglia	>500-1000	1	Bush	3.5	3.5	3.5	3.5
5548	2022-12-10	2212-01	2	0	03:30:00	1	2	Anzano di Puglia	Foggia	Puglia	>500-1000	9	Decidous wood	2	1	2	1
5549	2022-12-10	2212-01	2	1	03:15:00	2	2	Monteleone di Puglia	Foggia	Puglia	>1000-1500	7	Decidous wood	2.154	1.077	1.077	0.538
5550	2022-12-10	2212-01	2	1	06:00:00	1	2	Motta Montecorvino	Foggia	Puglia	>500-1000	10	Coniferous wood	1.167	0.583	1.167	0.583
5551	2022-12-10	2212-01	0	0	04:30:00	1	3	San Giovanni Rotondo	Foggia	Puglia	>500-1000	14	Decidous wood	0	0	0	0
5552	2022-12-10	2212-01	1	0	05:00:00	1	3	San Giovanni Rotondo	Foggia	Puglia	>500-1000	8	Decidous wood	0.7	0.233	0.7	0.233
5553	2022-12-10	2212-01	3	1	04:00:00	2	3	Volturara Appula	Foggia	Puglia	0-500	14	Decidous wood	2.625	0.875	1.313	0.438
5554	2022-12-10	2212-01	1	1	01:30:00	1	1	Castellaneta	Taranto	Puglia	0-500	10	Decidous wood	2.333	2.333	2.333	2.333
5555	2022-12-10	2212-01	2	1	03:00:00	1	1	Martina Franca	Taranto	Puglia	0-500	14	Decidous wood	2.333	2.333	2.333	2.333
5556	2022-12-10	2212-01	1	0	04:00:00	1	2	Martina Franca	Taranto	Puglia	0-500	11	Decidous wood	0.875	0.438	0.875	0.438
5557	2022-12-10	2212-01	0	0	04:00:00	1	2	Martina Franca	Taranto	Puglia	0-500	14	Bush	0	0	0	0
5558	2022-12-10	2212-01	0	0	03:00:00	1	1	Mottola	Taranto	Puglia	0-500	8	Decidous wood	0	0	0	0
5559	2022-12-10	2212-01	2	1	04:00:00	2	3	Alessano	Lecce	Puglia	0-500	0	Bush	1.75	0.583	0.875	0.292
5560	2022-12-10	2212-01	1	0	04:00:00	1	1	Cutrofiano	Lecce	Puglia	0-500	0	Bush	0.875	0.875	0.875	0.875
5561	2022-12-10	2212-01	0	0	03:00:00	1	2	Gallipoli	Lecce	Puglia	0-500	13	Bush	0	0	0	0
5562	2022-12-10	2212-01	1	0	02:00:00	2	2	Lecce	Lecce	Puglia	0-500	14	Bush	1.75	0.875	0.875	0.438
5563	2022-12-10	2212-01	3	2	04:00:00	2	3	Lecce	Lecce	Puglia	0-500	8	Coniferous wood	2.625	0.875	1.313	0.438
5564	2022-12-10	2212-01	0	0	01:30:00	1	2	Lizzanello	Lecce	Puglia	0-500	0	Bush	0	0	0	0
5565	2022-12-10	2212-01	1	0	02:30:00	2	2	Melendugno	Lecce	Puglia	0-500	14	Coniferous wood	1.4	0.7	0.7	0.35
5566	2022-12-10	2212-01	1	1	03:00:00	1	2	Soleto	Lecce	Puglia	0-500	14	Decidous wood	1.167	0.583	1.167	0.583
5717	2022-12-11	2212-02	2	1	03:00:00	1	2	Anzano di Puglia	Foggia	Puglia	>500-1000	8	Decidous wood	2.333	1.167	2.333	1.167
5718	2022-12-11	2212-02	1	0	04:30:00	1	3	Roseto Valfortore	Foggia	Puglia	>1000-1500	14	Decidous wood	0.778	0.259	0.778	0.259
5719	2022-12-11	2212-02	2	0	05:00:00	1	3	San Giovanni Rotondo	Foggia	Puglia	>500-1000	7	Decidous wood	1.4	0.467	1.4	0.467
5720	2022-12-11	2212-02	6	2	04:00:00	2	3	Volturara Appula	Foggia	Puglia	0-500	8	Decidous wood	5.25	1.75	2.625	0.875
5721	2022-12-11	2212-02	2	0	03:00:00	2	2	Castellaneta	Taranto	Puglia	0-500	13	Decidous wood	2.333	1.167	1.167	0.583
5722	2022-12-11	2212-02	3	1	03:00:00	1	1	Ginosa	Taranto	Puglia	0-500	1	Bush	3.5	3.5	3.5	3.5
5723	2022-12-11	2212-02	3	1	03:00:00	1	1	Ginosa	Taranto	Puglia	0-500	1	Bush	3.5	3.5	3.5	3.5
5724	2022-12-11	2212-02	3	1	03:00:00	1	1	Ginosa	Taranto	Puglia	0-500	12	Bush	3.5	3.5	3.5	3.5
5725	2022-12-11	2212-02	1	1	02:30:00	1	1	Martina Franca	Taranto	Puglia	0-500	10	Decidous wood	1.4	1.4	1.4	1.4
5726	2022-12-11	2212-02	1	1	03:00:00	1	2	Martina Franca	Taranto	Puglia	0-500	11	Decidous wood	1.167	0.583	1.167	0.583
5727	2022-12-11	2212-02	1	1	03:00:00	1	2	Martina Franca	Taranto	Puglia	0-500	11	Decidous wood	1.167	0.583	1.167	0.583
5728	2022-12-11	2212-02	2	0	04:30:00	1	2	Martina Franca	Taranto	Puglia	>500-1000	14	Coniferous wood	1.556	0.778	1.556	0.778
5729	2022-12-11	2212-02	0	0	05:00:00	1	2	Martina Franca	Taranto	Puglia	0-500	0	Bush	0	0	0	0
5730	2022-12-11	2212-02	2	0	03:00:00	1	2	Martina Franca	Taranto	Puglia	0-500	13	Decidous wood	2.333	1.167	2.333	1.167
5731	2022-12-11	2212-02	1	0	03:50:00	1	1	Mottola	Taranto	Puglia	0-500	8	Decidous wood	0.913	0.913	0.913	0.913
5732	2022-12-11	2212-02	1	0	03:00:00	1	1	Cutrofiano	Lecce	Puglia	0-500	0	Bush	1.167	1.167	1.167	1.167
5733	2022-12-11	2212-02	0	0	02:30:00	1	2	Gallipoli	Lecce	Puglia	0-500	12	Bush	0	0	0	0
5734	2022-12-11	2212-02	0	0	02:00:00	1	1	Giurdignano	Lecce	Puglia	0-500	13	Bush	0	0	0	0
5735	2022-12-11	2212-02	2	1	04:00:00	2	3	Lecce	Lecce	Puglia	0-500	9	Coniferous wood	1.75	0.583	0.875	0.292
5736	2022-12-11	2212-02	1	1	05:00:00	1	2	Lecce	Lecce	Puglia	0-500	0	Bush	0.7	0.35	0.7	0.35
5737	2022-12-11	2212-02	0	0	02:00:00	1	2	Lizzanello	Lecce	Puglia	0-500	0	Bush	0	0	0	0
5738	2022-12-11	2212-02	2	2	06:00:00	1	4	Melendugno	Lecce	Puglia	0-500	0	Decidous wood	1.167	0.292	1.167	0.292
5947	2022-12-14	2212-02	0	0	03:00:00	1	1	Anzano di Puglia	Foggia	Puglia	>500-1000	1	Decidous wood	0	0	0	0
5948	2022-12-14	2212-02	0	0	05:00:00	1	3	San Giovanni Rotondo	Foggia	Puglia	>500-1000	14	Decidous wood	0	0	0	0
5949	2022-12-14	2212-02	0	0	02:00:00	1	1	Martina Franca	Taranto	Puglia	0-500	13	Bush	0	0	0	0
5950	2022-12-14	2212-02	2	1	05:00:00	1	3	Martina Franca	Taranto	Puglia	0-500	13	Decidous wood	1.4	0.467	1.4	0.467
5951	2022-12-14	2212-02	1	1	03:00:00	1	1	Martina Franca	Taranto	Puglia	0-500	7	Decidous wood	1.167	1.167	1.167	1.167
5952	2022-12-14	2212-02	1	0	01:30:00	1	1	Ceglie Messapica	Brindisi	Puglia	0-500	14	Decidous wood	2.333	2.333	2.333	2.333
5953	2022-12-14	2212-02	2	1	04:00:00	1	1	Cutrofiano	Lecce	Puglia	0-500	0	Bush	1.75	1.75	1.75	1.75
5954	2022-12-14	2212-02	0	0	03:00:00	1	2	Gallipoli	Lecce	Puglia	0-500	14	Bush	0	0	0	0
5955	2022-12-14	2212-02	2	1	04:00:00	1	1	Guagnano	Lecce	Puglia	0-500	1	Decidous wood	1.75	1.75	1.75	1.75
5956	2022-12-14	2212-02	1	1	05:00:00	1	2	Lecce	Lecce	Puglia	0-500	0	Bush	0.7	0.35	0.7	0.35
5957	2022-12-14	2212-02	2	0	03:00:00	1	3	Melendugno	Lecce	Puglia	0-500	0	Decidous wood	2.333	0.778	2.333	0.778
5958	2022-12-14	2212-02	1	1	03:00:00	1	1	NardÃ²	Lecce	Puglia	0-500	0	Bush	1.167	1.167	1.167	1.167
5959	2022-12-14	2212-02	2	2	03:50:00	1	1	Soleto	Lecce	Puglia	0-500	14	Coniferous wood	1.826	1.826	1.826	1.826
5960	2022-12-14	2212-02	0	0	02:00:00	1	1	Uggiano la Chiesa	Lecce	Puglia	0-500	12	Bush	0	0	0	0
6137	2022-12-17	2212-02	6	1	06:00:00	1	2	Alberona	Foggia	Puglia	>500-1000	8	Decidous wood	3.5	1.75	3.5	1.75
6138	2022-12-17	2212-02	2	0	04:00:00	1	2	Anzano di Puglia	Foggia	Puglia	>500-1000	9	Decidous wood	1.75	0.875	1.75	0.875
6139	2022-12-17	2212-02	3	1	03:00:00	2	3	Anzano di Puglia	Foggia	Puglia	>500-1000	6	Decidous wood	3.5	1.167	1.75	0.583
6140	2022-12-17	2212-02	2	1	03:00:00	1	1	Faeto	Foggia	Puglia	>500-1000	8	Coniferous wood	2.333	2.333	2.333	2.333
6141	2022-12-17	2212-02	1	0	05:30:00	1	3	San Giovanni Rotondo	Foggia	Puglia	>500-1000	13	Decidous wood	0.636	0.212	0.636	0.212
6142	2022-12-17	2212-02	3	1	05:00:00	1	3	San Nicandro Garganico	Foggia	Puglia	0-500	10	Decidous wood	2.1	0.7	2.1	0.7
6143	2022-12-17	2212-02	0	0	03:00:00	1	2	Noci	Bari	Puglia	0-500	0	Decidous wood	0	0	0	0
6144	2022-12-17	2212-02	1	0	03:50:00	1	1	Noci	Bari	Puglia	0-500	8	Decidous wood	0.913	0.913	0.913	0.913
6145	2022-12-17	2212-02	1	0	01:30:00	1	1	Ruvo di Puglia	Bari	Puglia	0-500	0	Bush	2.333	2.333	2.333	2.333
6146	2022-12-17	2212-02	1	0	04:20:00	1	2	Martina Franca	Taranto	Puglia	0-500	12	Decidous wood	0.808	0.404	0.808	0.404
6147	2022-12-17	2212-02	3	0	03:30:00	1	2	Martina Franca	Taranto	Puglia	>500-1000	0	Coniferous wood	3	1.5	3	1.5
6148	2022-12-17	2212-02	1	0	04:00:00	2	3	Martina Franca	Taranto	Puglia	0-500	12	Bush	0.875	0.292	0.438	0.146
6149	2022-12-17	2212-02	2	2	03:00:00	2	1	Ceglie Messapica	Brindisi	Puglia	0-500	14	Decidous wood	2.333	2.333	1.167	1.167
6150	2022-12-17	2212-02	2	1	04:00:00	1	3	San Donaci	Brindisi	Puglia	0-500	1	Decidous wood	1.75	0.583	1.75	0.583
6151	2022-12-17	2212-02	1	0	02:00:00	1	2	Gallipoli	Lecce	Puglia	0-500	12	Coniferous wood	1.75	0.875	1.75	0.875
6152	2022-12-17	2212-02	1	0	05:30:00	1	1	Lecce	Lecce	Puglia	0-500	0	Decidous wood	0.636	0.636	0.636	0.636
6153	2022-12-17	2212-02	1	1	01:40:00	1	1	Lecce	Lecce	Puglia	0-500	0	Bush	2.1	2.1	2.1	2.1
6154	2022-12-17	2212-02	2	0	04:00:00	2	3	Lecce	Lecce	Puglia	0-500	9	Coniferous wood	1.75	0.583	0.875	0.292
6155	2022-12-17	2212-02	3	2	04:00:00	2	3	Lecce	Lecce	Puglia	0-500	11	Coniferous wood	2.625	0.875	1.313	0.438
6156	2022-12-17	2212-02	1	0	05:00:00	1	2	Lecce	Lecce	Puglia	0-500	0	Bush	0.7	0.35	0.7	0.35
6157	2022-12-17	2212-02	2	1	02:40:00	1	1	Maglie	Lecce	Puglia	0-500	14	Decidous wood	2.625	2.625	2.625	2.625
6158	2022-12-17	2212-02	0	0	04:00:00	1	1	Ugento	Lecce	Puglia	0-500	0	Bush	0	0	0	0
6159	2022-12-17	2212-02	1	0	01:30:00	1	1	Trani	Barletta-Andria-Trani	Puglia	0-500	14	Bush	2.333	2.333	2.333	2.333
6347	2022-12-18	2212-02	1	0	03:30:00	1	2	Anzano di Puglia	Foggia	Puglia	>500-1000	8	Decidous wood	1	0.5	1	0.5
6348	2022-12-18	2212-02	3	1	03:45:00	2	3	Anzano di Puglia	Foggia	Puglia	>500-1000	6	Decidous wood	2.8	0.933	1.4	0.467
6349	2022-12-18	2212-02	3	1	06:30:00	1	3	Roseto Valfortore	Foggia	Puglia	>1000-1500	7	Decidous wood	1.615	0.538	1.615	0.538
6350	2022-12-18	2212-02	2	0	05:00:00	1	3	San Nicandro Garganico	Foggia	Puglia	0-500	9	Decidous wood	1.4	0.467	1.4	0.467
6351	2022-12-18	2212-02	1	0	02:00:00	1	2	Fragagnano	Taranto	Puglia	0-500	11	Bush	1.75	0.875	1.75	0.875
6352	2022-12-18	2212-02	0	0	03:30:00	1	1	Martina Franca	Taranto	Puglia	0-500	11	Decidous wood	0	0	0	0
6353	2022-12-18	2212-02	2	0	04:30:00	1	3	Martina Franca	Taranto	Puglia	0-500	13	Decidous wood	1.556	0.519	1.556	0.519
6354	2022-12-18	2212-02	2	0	04:00:00	2	3	Martina Franca	Taranto	Puglia	0-500	12	Bush	1.75	0.583	0.875	0.292
6355	2022-12-18	2212-02	2	0	04:00:00	2	3	Martina Franca	Taranto	Puglia	0-500	12	Bush	1.75	0.583	0.875	0.292
6356	2022-12-18	2212-02	2	0	04:00:00	2	3	Martina Franca	Taranto	Puglia	0-500	12	Bush	1.75	0.583	0.875	0.292
6357	2022-12-18	2212-02	0	0	03:00:00	1	1	Martina Franca	Taranto	Puglia	0-500	8	Decidous wood	0	0	0	0
6358	2022-12-18	2212-02	3	3	04:00:00	1	2	San Donaci	Brindisi	Puglia	0-500	1	Decidous wood	2.625	1.313	2.625	1.313
6359	2022-12-18	2212-02	0	0	03:15:00	1	2	Alezio	Lecce	Puglia	0-500	13	Bush	0	0	0	0
6360	2022-12-18	2212-02	1	0	05:00:00	1	2	Lecce	Lecce	Puglia	0-500	0	Bush	0.7	0.35	0.7	0.35
6361	2022-12-18	2212-02	0	0	02:30:00	1	1	Lizzanello	Lecce	Puglia	0-500	13	Bush	0	0	0	0
6362	2022-12-18	2212-02	1	1	03:00:00	1	1	Maglie	Lecce	Puglia	0-500	14	Decidous wood	1.167	1.167	1.167	1.167
6363	2022-12-18	2212-02	4	0	06:00:00	1	3	Melendugno	Lecce	Puglia	0-500	0	Decidous wood	2.333	0.778	2.333	0.778
6364	2022-12-18	2212-02	1	0	03:00:00	2	2	Santa Cesarea Terme	Lecce	Puglia	0-500	14	Bush	1.167	0.583	0.583	0.292
6365	2022-12-18	2212-02	0	0	02:00:00	2	4	Ugento	Lecce	Puglia	0-500	0	Bush	0	0	0	0
6366	2022-12-18	2212-02	0	0	02:00:00	1	1	Bisceglie	Barletta-Andria-Trani	Puglia	0-500	0	Bush	0	0	0	0
6608	2022-12-21	2212-03	3	2	02:30:00	1	1	Monteleone di Puglia	Foggia	Puglia	>1000-1500	4	Decidous wood	4.2	4.2	4.2	4.2
6609	2022-12-21	2212-03	0	0	03:00:00	1	3	San Nicandro Garganico	Foggia	Puglia	0-500	6	Decidous wood	0	0	0	0
6610	2022-12-21	2212-03	2	0	04:00:00	1	3	San Nicandro Garganico	Foggia	Puglia	0-500	10	Decidous wood	1.75	0.583	1.75	0.583
6611	2022-12-21	2212-03	7	3	06:00:00	2	3	Castellaneta	Taranto	Puglia	0-500	10	Decidous wood	4.083	1.361	2.042	0.681
6612	2022-12-21	2212-03	2	1	04:30:00	1	2	Martina Franca	Taranto	Puglia	0-500	10	Decidous wood	1.556	0.778	1.556	0.778
6613	2022-12-21	2212-03	3	1	06:00:00	1	4	Martina Franca	Taranto	Puglia	0-500	12	Decidous wood	1.75	0.438	1.75	0.438
6614	2022-12-21	2212-03	1	1	01:30:00	1	1	Ostuni	Brindisi	Puglia	0-500	13	Decidous wood	2.333	2.333	2.333	2.333
6615	2022-12-21	2212-03	3	3	01:30:00	1	2	San Donaci	Brindisi	Puglia	0-500	1	Decidous wood	7	3.5	7	3.5
6616	2022-12-21	2212-03	1	1	04:00:00	1	1	Cutrofiano	Lecce	Puglia	0-500	13	Bush	0.875	0.875	0.875	0.875
6617	2022-12-21	2212-03	2	1	03:30:00	1	2	Gallipoli	Lecce	Puglia	0-500	12	Bush	2	1	2	1
6618	2022-12-21	2212-03	0	0	05:00:00	1	2	Lecce	Lecce	Puglia	0-500	0	Bush	0	0	0	0
6619	2022-12-21	2212-03	2	0	04:00:00	1	3	Melendugno	Lecce	Puglia	0-500	14	Decidous wood	1.75	0.583	1.75	0.583
6620	2022-12-21	2212-03	1	1	03:00:00	1	3	NardÃ²	Lecce	Puglia	0-500	0	Bush	1.167	0.389	1.167	0.389
6621	2022-12-21	2212-03	0	0	02:00:00	1	1	Uggiano la Chiesa	Lecce	Puglia	0-500	11	Bush	0	0	0	0
6785	2022-12-23	2212-03	1	0	01:00:00	1	1	Lecce	Lecce	Puglia	0-500	0	Decidous wood	3.5	3.5	3.5	3.5
6853	2022-12-24	2212-03	3	0	03:30:00	1	2	Monteleone di Puglia	Foggia	Puglia	>500-1000	8	Decidous wood	3	1.5	3	1.5
6854	2022-12-24	2212-03	2	1	02:50:00	2	3	Monteleone di Puglia	Foggia	Puglia	>1000-1500	6	Decidous wood	2.471	0.824	1.235	0.412
6855	2022-12-24	2212-03	0	0	03:00:00	1	3	San Giovanni Rotondo	Foggia	Puglia	>500-1000	5	Decidous wood	0	0	0	0
6856	2022-12-24	2212-03	1	0	04:00:00	1	3	San Nicandro Garganico	Foggia	Puglia	0-500	10	Decidous wood	0.875	0.292	0.875	0.292
6857	2022-12-24	2212-03	0	0	02:30:00	1	1	Ruvo di Puglia	Bari	Puglia	0-500	12	Bush	0	0	0	0
6858	2022-12-24	2212-03	2	1	04:20:00	1	2	Grottaglie	Taranto	Puglia	0-500	10	Decidous wood	1.615	0.808	1.615	0.808
6859	2022-12-24	2212-03	4	1	05:00:00	1	2	Martina Franca	Taranto	Puglia	>500-1000	11	Coniferous wood	2.8	1.4	2.8	1.4
6860	2022-12-24	2212-03	1	0	02:00:00	1	2	Martina Franca	Taranto	Puglia	0-500	13	Decidous wood	1.75	0.875	1.75	0.875
6861	2022-12-24	2212-03	0	0	03:00:00	1	1	Martina Franca	Taranto	Puglia	0-500	14	Bush	0	0	0	0
6862	2022-12-24	2212-03	1	0	03:00:00	1	1	Mottola	Taranto	Puglia	0-500	7	Decidous wood	1.167	1.167	1.167	1.167
6863	2022-12-24	2212-03	1	0	01:30:00	1	1	Ceglie Messapica	Brindisi	Puglia	0-500	12	Decidous wood	2.333	2.333	2.333	2.333
6864	2022-12-24	2212-03	1	1	04:00:00	2	2	San Donaci	Brindisi	Puglia	0-500	1	Decidous wood	0.875	0.438	0.438	0.219
6865	2022-12-24	2212-03	1	1	03:00:00	1	2	Gallipoli	Lecce	Puglia	0-500	12	Bush	1.167	0.583	1.167	0.583
6866	2022-12-24	2212-03	2	0	02:30:00	1	1	Lecce	Lecce	Puglia	0-500	0	Bush	2.8	2.8	2.8	2.8
6867	2022-12-24	2212-03	1	1	04:00:00	1	3	Leverano	Lecce	Puglia	0-500	0	Bush	0.875	0.292	0.875	0.292
6868	2022-12-24	2212-03	3	0	04:00:00	1	3	Melendugno	Lecce	Puglia	0-500	14	Decidous wood	2.625	0.875	2.625	0.875
6869	2022-12-24	2212-03	0	0	02:30:00	2	2	Palmariggi	Lecce	Puglia	0-500	12	Decidous wood	0	0	0	0
6870	2022-12-24	2212-03	1	0	05:00:00	2	3	Ruffano	Lecce	Puglia	0-500	14	Bush	0.7	0.233	0.35	0.117
7009	2022-12-25	2212-03	1	1	01:40:00	1	1	Monteleone di Puglia	Foggia	Puglia	>500-1000	8	Decidous wood	2.1	2.1	2.1	2.1
7010	2022-12-25	2212-03	1	1	02:30:00	2	2	Monteleone di Puglia	Foggia	Puglia	>1000-1500	8	Decidous wood	1.4	0.7	0.7	0.35
7011	2022-12-25	2212-03	1	1	04:00:00	1	3	San Giovanni Rotondo	Foggia	Puglia	>500-1000	12	Decidous wood	0.875	0.292	0.875	0.292
7012	2022-12-25	2212-03	2	1	04:20:00	1	2	Martina Franca	Taranto	Puglia	0-500	12	Decidous wood	1.615	0.808	1.615	0.808
7013	2022-12-25	2212-03	4	0	04:00:00	1	2	Martina Franca	Taranto	Puglia	0-500	12	Decidous wood	3.5	1.75	3.5	1.75
7014	2022-12-25	2212-03	1	0	02:00:00	1	3	San Donaci	Brindisi	Puglia	0-500	1	Decidous wood	1.75	0.583	1.75	0.583
7015	2022-12-25	2212-03	1	1	03:00:00	1	1	Caprarica di Lecce	Lecce	Puglia	0-500	13	Decidous wood	1.167	1.167	1.167	1.167
7016	2022-12-25	2212-03	1	1	05:00:00	1	2	Lecce	Lecce	Puglia	0-500	0	Bush	0.7	0.35	0.7	0.35
7017	2022-12-25	2212-03	3	2	02:40:00	1	2	Melendugno	Lecce	Puglia	0-500	9	Bush	3.938	1.969	3.938	1.969
7018	2022-12-25	2212-03	1	1	02:00:00	1	2	Specchia	Lecce	Puglia	0-500	14	Bush	1.75	0.875	1.75	0.875
7019	2022-12-25	2212-03	1	0	02:30:00	1	1	Taviano	Lecce	Puglia	0-500	13	Coniferous wood	1.4	1.4	1.4	1.4
7235	2022-12-28	2212-03	4	2	03:45:00	1	1	Anzano di Puglia	Foggia	Puglia	>500-1000	6	Decidous wood	3.733	3.733	3.733	3.733
7236	2022-12-28	2212-03	5	1	05:00:00	1	2	Celenza Valfortore	Foggia	Puglia	>500-1000	8	Coniferous wood	3.5	1.75	3.5	1.75
7237	2022-12-28	2212-03	4	0	03:00:00	1	2	Monteleone di Puglia	Foggia	Puglia	>500-1000	7	Decidous wood	4.667	2.333	4.667	2.333
7238	2022-12-28	2212-03	1	0	06:00:00	1	3	San Nicandro Garganico	Foggia	Puglia	0-500	10	Decidous wood	0.583	0.194	0.583	0.194
7239	2022-12-28	2212-03	2	0	05:00:00	1	3	San Nicandro Garganico	Foggia	Puglia	0-500	12	Decidous wood	1.4	0.467	1.4	0.467
7240	2022-12-28	2212-03	1	1	03:00:00	1	1	Noci	Bari	Puglia	0-500	7	Decidous wood	1.167	1.167	1.167	1.167
7241	2022-12-28	2212-03	2	1	04:20:00	1	2	Martina Franca	Taranto	Puglia	0-500	10	Decidous wood	1.615	0.808	1.615	0.808
7242	2022-12-28	2212-03	2	0	03:30:00	1	2	Martina Franca	Taranto	Puglia	>500-1000	13	Coniferous wood	2	1	2	1
7243	2022-12-28	2212-03	3	0	06:00:00	1	4	Martina Franca	Taranto	Puglia	0-500	13	Decidous wood	1.75	0.438	1.75	0.438
7244	2022-12-28	2212-03	2	0	03:00:00	1	2	Martina Franca	Taranto	Puglia	0-500	13	Decidous wood	2.333	1.167	2.333	1.167
7245	2022-12-28	2212-03	2	1	04:00:00	2	2	San Donaci	Brindisi	Puglia	0-500	1	Decidous wood	1.75	0.875	0.875	0.438
7246	2022-12-28	2212-03	4	2	04:00:00	2	3	Lecce	Lecce	Puglia	0-500	10	Coniferous wood	3.5	1.167	1.75	0.583
7247	2022-12-28	2212-03	0	0	05:00:00	1	2	Lecce	Lecce	Puglia	0-500	0	Bush	0	0	0	0
7248	2022-12-28	2212-03	2	0	04:00:00	1	3	Melendugno	Lecce	Puglia	0-500	14	Decidous wood	1.75	0.583	1.75	0.583
7249	2022-12-28	2212-03	2	0	05:00:00	1	2	Specchia	Lecce	Puglia	0-500	0	Bush	1.4	0.7	1.4	0.7
7250	2022-12-28	2212-03	0	0	02:00:00	1	2	Taviano	Lecce	Puglia	0-500	14	Coniferous wood	0	0	0	0
7251	2022-12-28	2212-03	1	0	02:00:00	1	1	Uggiano la Chiesa	Lecce	Puglia	0-500	12	Bush	1.75	1.75	1.75	1.75
7494	2022-12-31	2212-04	2	0	03:15:00	2	2	Anzano di Puglia	Foggia	Puglia	>500-1000	5	Decidous wood	2.154	1.077	1.077	0.538
7495	2022-12-31	2212-04	4	1	04:00:00	2	4	Faeto	Foggia	Puglia	>500-1000	6	Bush	3.5	0.875	1.75	0.438
7496	2022-12-31	2212-04	2	0	04:00:00	1	2	Monteleone di Puglia	Foggia	Puglia	>500-1000	9	Decidous wood	1.75	0.875	1.75	0.875
7497	2022-12-31	2212-04	1	1	05:00:00	1	3	Monte Sant'Angelo	Foggia	Puglia	>500-1000	14	Decidous wood	0.7	0.233	0.7	0.233
7498	2022-12-31	2212-04	0	0	04:30:00	1	3	San Nicandro Garganico	Foggia	Puglia	0-500	14	Decidous wood	0	0	0	0
7499	2022-12-31	2212-04	1	0	04:00:00	2	2	Noci	Bari	Puglia	0-500	0	Decidous wood	0.875	0.438	0.438	0.219
7500	2022-12-31	2212-04	2	0	04:30:00	2	1	Castellaneta	Taranto	Puglia	0-500	0	Decidous wood	1.556	1.556	0.778	0.778
7501	2022-12-31	2212-04	1	1	04:20:00	1	2	Martina Franca	Taranto	Puglia	0-500	10	Decidous wood	0.808	0.404	0.808	0.404
7502	2022-12-31	2212-04	5	0	05:00:00	2	3	Martina Franca	Taranto	Puglia	>500-1000	14	Coniferous wood	3.5	1.167	1.75	0.583
7503	2022-12-31	2212-04	0	0	03:00:00	1	1	Martina Franca	Taranto	Puglia	0-500	7	Decidous wood	0	0	0	0
7504	2022-12-31	2212-04	2	1	03:00:00	2	2	Taranto	Taranto	Puglia	0-500	10	Decidous wood	2.333	1.167	1.167	0.583
7505	2022-12-31	2212-04	0	0	03:00:00	1	2	Gallipoli	Lecce	Puglia	0-500	14	Bush	0	0	0	0
7506	2022-12-31	2212-04	1	0	02:00:00	2	3	Lecce	Lecce	Puglia	0-500	13	Bush	1.75	0.583	0.875	0.292
7507	2022-12-31	2212-04	3	1	04:00:00	2	3	Lecce	Lecce	Puglia	0-500	8	Coniferous wood	2.625	0.875	1.313	0.438
7508	2022-12-31	2212-04	0	0	03:00:00	2	2	Santa Cesarea Terme	Lecce	Puglia	0-500	14	Bush	0	0	0	0
7509	2022-12-31	2212-04	1	1	02:00:00	1	3	Soleto	Lecce	Puglia	0-500	10	Bush	1.75	0.583	1.75	0.583
7510	2022-12-31	2212-04	0	0	04:00:00	2	3	Specchia	Lecce	Puglia	0-500	0	Bush	0	0	0	0
7511	2022-12-31	2212-04	1	1	02:00:00	2	2	Andria	Barletta-Andria-Trani	Puglia	0-500	0	Decidous wood	1.75	0.875	0.875	0.438
7644	2023-01-01	2301-01	3	1	02:30:00	2	3	Anzano di Puglia	Foggia	Puglia	>500-1000	5	Decidous wood	4.2	1.4	2.1	0.7
7645	2023-01-01	2301-01	0	0	02:30:00	1	1	Monteleone di Puglia	Foggia	Puglia	>500-1000	9	Decidous wood	0	0	0	0
7646	2023-01-01	2301-01	1	0	04:30:00	1	3	San Giovanni Rotondo	Foggia	Puglia	>500-1000	14	Decidous wood	0.778	0.259	0.778	0.259
7647	2023-01-01	2301-01	1	0	02:30:00	1	1	Ruvo di Puglia	Bari	Puglia	0-500	0	Decidous wood	1.4	1.4	1.4	1.4
7648	2023-01-01	2301-01	3	0	04:00:00	1	1	Castellaneta	Taranto	Puglia	0-500	0	Decidous wood	2.625	2.625	2.625	2.625
7649	2023-01-01	2301-01	0	0	03:30:00	1	2	Grottaglie	Taranto	Puglia	0-500	10	Decidous wood	0	0	0	0
7650	2023-01-01	2301-01	0	0	02:40:00	1	1	Martina Franca	Taranto	Puglia	0-500	0	Bush	0	0	0	0
7651	2023-01-01	2301-01	1	0	02:00:00	1	1	Martina Franca	Taranto	Puglia	0-500	10	Decidous wood	1.75	1.75	1.75	1.75
7652	2023-01-01	2301-01	1	0	02:00:00	1	3	San Donaci	Brindisi	Puglia	0-500	1	Decidous wood	1.75	0.583	1.75	0.583
7653	2023-01-01	2301-01	1	1	05:00:00	1	2	Lecce	Lecce	Puglia	0-500	0	Bush	0.7	0.35	0.7	0.35
7654	2023-01-01	2301-01	1	1	03:00:00	1	3	Leverano	Lecce	Puglia	0-500	0	Bush	1.167	0.389	1.167	0.389
7801	2023-01-04	2301-01	0	0	05:30:00	1	3	Monte Sant'Angelo	Foggia	Puglia	>500-1000	10	Decidous wood	0	0	0	0
7802	2023-01-04	2301-01	1	0	04:00:00	1	3	San Nicandro Garganico	Foggia	Puglia	0-500	14	Decidous wood	0.875	0.292	0.875	0.292
7803	2023-01-04	2301-01	2	1	05:30:00	2	3	Castellaneta	Taranto	Puglia	0-500	0	Decidous wood	1.273	0.424	0.636	0.212
7804	2023-01-04	2301-01	2	2	03:30:00	1	2	Martina Franca	Taranto	Puglia	0-500	10	Decidous wood	2	1	2	1
7805	2023-01-04	2301-01	1	0	04:00:00	1	3	Martina Franca	Taranto	Puglia	0-500	14	Decidous wood	0.875	0.292	0.875	0.292
7806	2023-01-04	2301-01	1	0	03:00:00	1	1	Mottola	Taranto	Puglia	0-500	4	Decidous wood	1.167	1.167	1.167	1.167
7807	2023-01-04	2301-01	1	1	02:00:00	1	1	Ceglie Messapica	Brindisi	Puglia	0-500	11	Decidous wood	1.75	1.75	1.75	1.75
7808	2023-01-04	2301-01	0	0	02:30:00	1	2	Gallipoli	Lecce	Puglia	0-500	12	Bush	0	0	0	0
7809	2023-01-04	2301-01	3	2	05:00:00	1	2	Lecce	Lecce	Puglia	0-500	0	Bush	2.1	1.05	2.1	1.05
7810	2023-01-04	2301-01	1	1	03:00:00	2	2	Leverano	Lecce	Puglia	0-500	0	Bush	1.167	0.583	0.583	0.292
7811	2023-01-04	2301-01	1	0	04:00:00	1	3	Melendugno	Lecce	Puglia	0-500	0	Decidous wood	0.875	0.292	0.875	0.292
7812	2023-01-04	2301-01	2	1	06:00:00	1	2	Ruffano	Lecce	Puglia	0-500	14	Bush	1.167	0.583	1.167	0.583
8009	2023-01-07	2301-01	4	2	03:45:00	2	3	Anzano di Puglia	Foggia	Puglia	>500-1000	3	Decidous wood	3.733	1.244	1.867	0.622
8010	2023-01-07	2301-01	0	0	03:30:00	1	3	Cagnano Varano	Foggia	Puglia	0-500	13	Decidous wood	0	0	0	0
8011	2023-01-07	2301-01	3	1	04:00:00	1	1	Faeto	Foggia	Puglia	>500-1000	1	Coniferous wood	2.625	2.625	2.625	2.625
8012	2023-01-07	2301-01	1	0	04:30:00	1	3	San Nicandro Garganico	Foggia	Puglia	0-500	13	Decidous wood	0.778	0.259	0.778	0.259
8013	2023-01-07	2301-01	0	0	04:00:00	1	2	Noci	Bari	Puglia	0-500	14	Decidous wood	0	0	0	0
8014	2023-01-07	2301-01	6	1	06:00:00	2	2	Castellaneta	Taranto	Puglia	0-500	0	Decidous wood	3.5	1.75	1.75	0.875
8015	2023-01-07	2301-01	0	0	03:30:00	1	2	Crispiano	Taranto	Puglia	0-500	10	Decidous wood	0	0	0	0
8016	2023-01-07	2301-01	4	2	03:30:00	1	2	Martina Franca	Taranto	Puglia	>500-1000	12	Decidous wood	4	2	4	2
8017	2023-01-07	2301-01	2	0	03:00:00	1	1	Mottola	Taranto	Puglia	0-500	4	Decidous wood	2.333	2.333	2.333	2.333
8018	2023-01-07	2301-01	1	0	01:30:00	1	1	Ceglie Messapica	Brindisi	Puglia	0-500	11	Decidous wood	2.333	2.333	2.333	2.333
8019	2023-01-07	2301-01	0	0	03:00:00	1	2	Cutrofiano	Lecce	Puglia	0-500	13	Bush	0	0	0	0
8020	2023-01-07	2301-01	1	1	03:00:00	1	1	Giurdignano	Lecce	Puglia	0-500	13	Coniferous wood	1.167	1.167	1.167	1.167
8021	2023-01-07	2301-01	2	1	05:30:00	1	2	Lecce	Lecce	Puglia	>500-1000	0	Decidous wood	1.273	0.636	1.273	0.636
8022	2023-01-07	2301-01	0	0	01:50:00	1	1	Lecce	Lecce	Puglia	0-500	14	Bush	0	0	0	0
8023	2023-01-07	2301-01	3	2	04:00:00	2	3	Lecce	Lecce	Puglia	0-500	8	Coniferous wood	2.625	0.875	1.313	0.438
8024	2023-01-07	2301-01	0	0	05:00:00	1	2	Lecce	Lecce	Puglia	0-500	0	Bush	0	0	0	0
8025	2023-01-07	2301-01	0	0	01:00:00	1	2	Lizzanello	Lecce	Puglia	0-500	0	Bush	0	0	0	0
8026	2023-01-07	2301-01	0	0	02:30:00	2	2	Santa Cesarea Terme	Lecce	Puglia	0-500	14	Bush	0	0	0	0
8027	2023-01-07	2301-01	1	1	03:40:00	2	3	Soleto	Lecce	Puglia	0-500	10	Decidous wood	0.955	0.318	0.477	0.159
8180	2023-01-08	2301-01	2	0	03:30:00	2	2	Anzano di Puglia	Foggia	Puglia	>500-1000	3	Decidous wood	2	1	1	0.5
8181	2023-01-08	2301-01	0	0	03:30:00	1	3	Monte Sant'Angelo	Foggia	Puglia	>500-1000	14	Decidous wood	0	0	0	0
8182	2023-01-08	2301-01	6	1	05:00:00	1	2	Volturino	Foggia	Puglia	>500-1000	4	Decidous wood	4.2	2.1	4.2	2.1
8183	2023-01-08	2301-01	1	0	03:00:00	1	1	Noci	Bari	Puglia	0-500	5	Decidous wood	1.167	1.167	1.167	1.167
8184	2023-01-08	2301-01	3	0	03:30:00	1	2	Martina Franca	Taranto	Puglia	>500-1000	12	Bush	3	1.5	3	1.5
8185	2023-01-08	2301-01	2	0	04:00:00	1	2	Martina Franca	Taranto	Puglia	0-500	12	Decidous wood	1.75	0.875	1.75	0.875
8186	2023-01-08	2301-01	1	0	02:00:00	2	1	Ostuni	Brindisi	Puglia	0-500	11	Decidous wood	1.75	1.75	0.875	0.875
8187	2023-01-08	2301-01	1	1	02:00:00	1	3	San Pancrazio Salentino	Brindisi	Puglia	0-500	1	Decidous wood	1.75	0.583	1.75	0.583
8188	2023-01-08	2301-01	1	0	01:30:00	1	1	Gallipoli	Lecce	Puglia	0-500	13	Bush	2.333	2.333	2.333	2.333
8189	2023-01-08	2301-01	0	0	02:30:00	2	2	Giuggianello	Lecce	Puglia	0-500	12	Bush	0	0	0	0
8190	2023-01-08	2301-01	2	0	04:00:00	2	3	Lecce	Lecce	Puglia	0-500	7	Coniferous wood	1.75	0.583	0.875	0.292
8191	2023-01-08	2301-01	1	1	05:00:00	1	2	Lecce	Lecce	Puglia	0-500	0	Bush	0.7	0.35	0.7	0.35
8192	2023-01-08	2301-01	2	1	04:30:00	1	2	Maglie	Lecce	Puglia	0-500	7	Coniferous wood	1.556	0.778	1.556	0.778
8193	2023-01-08	2301-01	2	0	04:00:00	1	3	Melendugno	Lecce	Puglia	0-500	14	Decidous wood	1.75	0.583	1.75	0.583
8194	2023-01-08	2301-01	0	0	02:00:00	2	4	Presicce	Lecce	Puglia	0-500	14	Bush	0	0	0	0
8357	2023-01-11	2301-02	0	0	05:00:00	1	4	Cagnano Varano	Foggia	Puglia	0-500	8	Decidous wood	0	0	0	0
8358	2023-01-11	2301-02	0	0	04:00:00	1	3	Cagnano Varano	Foggia	Puglia	0-500	7	Decidous wood	0	0	0	0
8359	2023-01-11	2301-02	1	0	01:50:00	1	1	Martina Franca	Taranto	Puglia	0-500	8	Decidous wood	1.909	1.909	1.909	1.909
8360	2023-01-11	2301-02	1	0	03:00:00	1	1	Mottola	Taranto	Puglia	0-500	3	Decidous wood	1.167	1.167	1.167	1.167
8361	2023-01-11	2301-02	1	1	04:00:00	1	2	San Pancrazio Salentino	Brindisi	Puglia	0-500	1	Decidous wood	0.875	0.438	0.875	0.438
8362	2023-01-11	2301-02	0	0	01:30:00	1	1	Gallipoli	Lecce	Puglia	0-500	12	Bush	0	0	0	0
8363	2023-01-11	2301-02	0	0	05:00:00	1	2	Lecce	Lecce	Puglia	0-500	0	Bush	0	0	0	0
8364	2023-01-11	2301-02	2	0	04:00:00	1	4	Melendugno	Lecce	Puglia	0-500	14	Decidous wood	1.75	0.438	1.75	0.438
8365	2023-01-11	2301-02	0	0	02:00:00	1	2	Specchia	Lecce	Puglia	0-500	13	Bush	0	0	0	0
8502	2023-01-14	2301-02	0	0	03:00:00	1	3	Cagnano Varano	Foggia	Puglia	0-500	8	Decidous wood	0	0	0	0
8503	2023-01-14	2301-02	1	1	04:00:00	1	1	Faeto	Foggia	Puglia	>500-1000	1	Bush	0.875	0.875	0.875	0.875
8504	2023-01-14	2301-02	3	1	03:00:00	2	3	Monteleone di Puglia	Foggia	Puglia	>500-1000	4	Decidous wood	3.5	1.167	1.75	0.583
8505	2023-01-14	2301-02	6	1	05:00:00	1	2	Volturino	Foggia	Puglia	>500-1000	2	Decidous wood	4.2	2.1	4.2	2.1
8506	2023-01-14	2301-02	0	0	03:30:00	1	2	Martina Franca	Taranto	Puglia	0-500	9	Decidous wood	0	0	0	0
8507	2023-01-14	2301-02	0	0	03:30:00	1	2	Martina Franca	Taranto	Puglia	0-500	9	Decidous wood	0	0	0	0
8508	2023-01-14	2301-02	3	1	03:00:00	1	1	Mottola	Taranto	Puglia	0-500	4	Decidous wood	3.5	3.5	3.5	3.5
8509	2023-01-14	2301-02	1	1	02:00:00	1	2	San Pancrazio Salentino	Brindisi	Puglia	0-500	1	Decidous wood	1.75	0.875	1.75	0.875
8510	2023-01-14	2301-02	0	0	05:00:00	1	2	Lecce	Lecce	Puglia	0-500	1	Bush	0	0	0	0
8511	2023-01-14	2301-02	0	0	04:00:00	2	4	Miggiano	Lecce	Puglia	0-500	13	Bush	0	0	0	0
8512	2023-01-14	2301-02	1	1	03:50:00	2	3	Soleto	Lecce	Puglia	0-500	10	Coniferous wood	0.913	0.304	0.457	0.152
8513	2023-01-14	2301-02	1	0	02:15:00	1	1	Taviano	Lecce	Puglia	0-500	12	Coniferous wood	1.556	1.556	1.556	1.556
8655	2023-01-15	2301-02	3	1	03:45:00	2	3	Monteleone di Puglia	Foggia	Puglia	>1000-1500	3	Decidous wood	2.8	0.933	1.4	0.467
8656	2023-01-15	2301-02	6	1	05:00:00	1	2	Volturino	Foggia	Puglia	>500-1000	1	Decidous wood	4.2	2.1	4.2	2.1
8657	2023-01-15	2301-02	3	0	05:00:00	1	4	Martina Franca	Taranto	Puglia	0-500	9	Decidous wood	2.1	0.525	2.1	0.525
8658	2023-01-15	2301-02	1	0	03:00:00	1	1	Martina Franca	Taranto	Puglia	0-500	7	Bush	1.167	1.167	1.167	1.167
8659	2023-01-15	2301-02	3	1	03:30:00	1	2	Martina Franca	Taranto	Puglia	0-500	9	Decidous wood	3	1.5	3	1.5
8660	2023-01-15	2301-02	1	0	03:00:00	1	1	Mottola	Taranto	Puglia	0-500	3	Decidous wood	1.167	1.167	1.167	1.167
8661	2023-01-15	2301-02	3	0	04:00:00	2	3	Lecce	Lecce	Puglia	0-500	11	Coniferous wood	2.625	0.875	1.313	0.438
8662	2023-01-15	2301-02	1	1	05:00:00	1	2	Lecce	Lecce	Puglia	0-500	0	Bush	0.7	0.35	0.7	0.35
8663	2023-01-15	2301-02	1	1	04:00:00	2	3	Leverano	Lecce	Puglia	0-500	0	Bush	0.875	0.292	0.438	0.146
8664	2023-01-15	2301-02	1	1	05:00:00	1	3	Melendugno	Lecce	Puglia	0-500	14	Decidous wood	0.7	0.233	0.7	0.233
8665	2023-01-15	2301-02	0	0	02:00:00	1	1	Taviano	Lecce	Puglia	0-500	14	Decidous wood	0	0	0	0
8666	2023-01-15	2301-02	2	0	03:00:00	1	2	Ugento	Lecce	Puglia	0-500	11	Bush	2.333	1.167	2.333	1.167
8786	2023-01-18	2301-02	5	1	05:00:00	1	2	Alberona	Foggia	Puglia	>500-1000	1	Decidous wood	3.5	1.75	3.5	1.75
8787	2023-01-18	2301-02	2	0	02:50:00	1	1	Anzano di Puglia	Foggia	Puglia	>500-1000	4	Decidous wood	2.471	2.471	2.471	2.471
8788	2023-01-18	2301-02	1	1	03:30:00	1	2	Martina Franca	Taranto	Puglia	0-500	9	Decidous wood	1	0.5	1	0.5
8789	2023-01-18	2301-02	0	0	03:30:00	1	2	Martina Franca	Taranto	Puglia	0-500	0	Decidous wood	0	0	0	0
8790	2023-01-18	2301-02	2	2	05:00:00	1	2	Martina Franca	Taranto	Puglia	>500-1000	10	Coniferous wood	1.4	0.7	1.4	0.7
8791	2023-01-18	2301-02	1	1	01:50:00	1	1	San Giorgio Ionico	Taranto	Puglia	0-500	11	Decidous wood	1.909	1.909	1.909	1.909
8792	2023-01-18	2301-02	0	0	03:00:00	1	1	Cutrofiano	Lecce	Puglia	0-500	0	Bush	0	0	0	0
8793	2023-01-18	2301-02	1	0	01:30:00	1	1	Gallipoli	Lecce	Puglia	0-500	13	Coniferous wood	2.333	2.333	2.333	2.333
8794	2023-01-18	2301-02	3	2	05:00:00	1	2	Lecce	Lecce	Puglia	0-500	0	Bush	2.1	1.05	2.1	1.05
8795	2023-01-18	2301-02	2	0	04:00:00	1	1	Ruffano	Lecce	Puglia	0-500	13	Coniferous wood	1.75	1.75	1.75	1.75
8796	2023-01-18	2301-02	2	0	04:00:00	1	1	Ruffano	Lecce	Puglia	0-500	13	Coniferous wood	1.75	1.75	1.75	1.75
8885	2023-01-21	2301-03	2	0	03:30:00	2	2	Monteleone di Puglia	Foggia	Puglia	>1000-1500	3	Decidous wood	2	1	1	0.5
8886	2023-01-21	2301-03	0	0	02:00:00	2	2	Ugento	Lecce	Puglia	0-500	12	Bush	0	0	0	0
8988	2023-01-22	2301-03	1	0	04:00:00	1	4	Martina Franca	Taranto	Puglia	0-500	6	Decidous wood	0.875	0.219	0.875	0.219
8989	2023-01-22	2301-03	1	0	02:00:00	1	2	Melendugno	Lecce	Puglia	0-500	12	Decidous wood	1.75	0.875	1.75	0.875
8990	2023-01-22	2301-03	0	0	03:00:00	2	2	Ugento	Lecce	Puglia	0-500	12	Bush	0	0	0	0
9049	2023-01-24	2301-03	1	0	01:00:00	1	1	Gallipoli	Lecce	Puglia	0-500	12	Coniferous wood	3.5	3.5	3.5	3.5
9063	2023-01-25	2301-03	0	0	03:00:00	1	2	Martina Franca	Taranto	Puglia	0-500	10	Decidous wood	0	0	0	0
9199	2023-01-28	2301-03	2	0	03:30:00	1	2	Martina Franca	Taranto	Puglia	0-500	9	Decidous wood	2	1	2	1
9200	2023-01-28	2301-03	0	0	01:30:00	1	1	Gallipoli	Lecce	Puglia	0-500	10	Coniferous wood	0	0	0	0
9201	2023-01-28	2301-03	1	0	01:00:00	1	1	Lecce	Lecce	Puglia	0-500	5	Decidous wood	3.5	3.5	3.5	3.5
9202	2023-01-28	2301-03	0	0	02:00:00	2	2	Ugento	Lecce	Puglia	0-500	4	Bush	0	0	0	0
9203	2023-01-28	2301-03	0	0	02:00:00	1	1	Andria	Barletta-Andria-Trani	Puglia	0-500	10	Decidous wood	0	0	0	0
9309	2023-01-29	2301-03	3	0	06:00:00	2	4	Martina Franca	Taranto	Puglia	0-500	5	Decidous wood	1.75	0.438	0.875	0.219
9310	2023-01-29	2301-03	1	0	04:00:00	1	1	Melendugno	Lecce	Puglia	0-500	13	Decidous wood	0.875	0.875	0.875	0.875
9311	2023-01-29	2301-03	0	0	03:00:00	2	2	Ugento	Lecce	Puglia	0-500	4	Bush	0	0	0	0
9312	2023-01-29	2301-03	1	0	01:30:00	1	1	Bisceglie	Barletta-Andria-Trani	Puglia	0-500	12	Bush	2.333	2.333	2.333	2.333
9483	2023-02-02	2302-01	0	0	01:30:00	1	1	Gallipoli	Lecce	Puglia	0-500	8	Coniferous wood	0	0	0	0
9558	2023-02-04	2302-01	0	0	02:30:00	1	1	Martina Franca	Taranto	Puglia	0-500	9	Decidous wood	0	0	0	0
9559	2023-02-04	2302-01	4	0	04:30:00	2	2	Martina Franca	Taranto	Puglia	>500-1000	5	Coniferous wood	3.111	1.556	1.556	0.778
9560	2023-02-04	2302-01	4	0	04:30:00	2	2	Martina Franca	Taranto	Puglia	>500-1000	5	Coniferous wood	3.111	1.556	1.556	0.778
9561	2023-02-04	2302-01	2	0	02:00:00	2	2	Lecce	Lecce	Puglia	0-500	11	Coniferous wood	3.5	1.75	1.75	0.875
9562	2023-02-04	2302-01	0	0	02:00:00	1	2	NardÃ²	Lecce	Puglia	0-500	10	Bush	0	0	0	0
9563	2023-02-04	2302-01	0	0	02:00:00	1	1	Ugento	Lecce	Puglia	0-500	3	Bush	0	0	0	0
9564	2023-02-04	2302-01	0	0	01:30:00	1	1	Bisceglie	Barletta-Andria-Trani	Puglia	0-500	0	Bush	0	0	0	0
9675	2023-02-05	2302-01	3	0	02:50:00	1	1	Anzano di Puglia	Foggia	Puglia	>500-1000	4	Decidous wood	3.706	3.706	3.706	3.706
9676	2023-02-05	2302-01	2	0	02:30:00	1	2	Martina Franca	Taranto	Puglia	>500-1000	4	Coniferous wood	2.8	1.4	2.8	1.4
9677	2023-02-05	2302-01	3	0	03:00:00	1	2	Lecce	Lecce	Puglia	0-500	6	Decidous wood	3.5	1.75	3.5	1.75
9678	2023-02-05	2302-01	2	0	02:00:00	2	3	Lecce	Lecce	Puglia	0-500	11	Coniferous wood	3.5	1.167	1.75	0.583
9679	2023-02-05	2302-01	0	0	02:00:00	1	1	Specchia	Lecce	Puglia	0-500	1	Bush	0	0	0	0
9733	2023-02-06	2302-01	0	0	02:15:00	1	1	Caprarica di Lecce	Lecce	Puglia	0-500	14	Bush	0	0	0	0
9813	2023-02-08	2302-01	1	0	03:00:00	1	2	Avetrana	Taranto	Puglia	0-500	1	Decidous wood	1.167	0.583	1.167	0.583
9814	2023-02-08	2302-01	1	0	02:00:00	1	2	Gallipoli	Lecce	Puglia	0-500	8	Bush	1.75	0.875	1.75	0.875
9815	2023-02-08	2302-01	1	0	02:00:00	2	3	Lecce	Lecce	Puglia	0-500	7	Coniferous wood	1.75	0.583	0.875	0.292
9923	2023-02-11	2302-02	3	0	03:30:00	1	2	Monte Sant'Angelo	Foggia	Puglia	>500-1000	5	Decidous wood	3	1.5	3	1.5
9924	2023-02-11	2302-02	1	0	04:00:00	1	2	San Nicandro Garganico	Foggia	Puglia	0-500	7	Decidous wood	0.875	0.438	0.875	0.438
9925	2023-02-11	2302-02	1	0	02:00:00	1	2	Noci	Bari	Puglia	0-500	5	Decidous wood	1.75	0.875	1.75	0.875
9926	2023-02-11	2302-02	2	0	03:30:00	1	1	Noci	Bari	Puglia	0-500	11	Decidous wood	2	2	2	2
9927	2023-02-11	2302-02	1	0	02:00:00	1	2	Grottaglie	Taranto	Puglia	0-500	5	Coniferous wood	1.75	0.875	1.75	0.875
9928	2023-02-11	2302-02	0	0	03:30:00	1	2	Martina Franca	Taranto	Puglia	>500-1000	5	Decidous wood	0	0	0	0
9929	2023-02-11	2302-02	0	0	02:00:00	1	1	Martina Franca	Taranto	Puglia	0-500	7	Decidous wood	0	0	0	0
9930	2023-02-11	2302-02	0	0	03:00:00	1	2	Cannole	Lecce	Puglia	0-500	1	Coniferous wood	0	0	0	0
9931	2023-02-11	2302-02	2	0	03:00:00	1	2	Cannole	Lecce	Puglia	0-500	10	Decidous wood	2.333	1.167	2.333	1.167
9932	2023-02-11	2302-02	0	0	02:00:00	1	2	Cutrofiano	Lecce	Puglia	0-500	4	Bush	0	0	0	0
9933	2023-02-11	2302-02	1	0	01:30:00	1	1	Gallipoli	Lecce	Puglia	0-500	13	Decidous wood	2.333	2.333	2.333	2.333
9934	2023-02-11	2302-02	1	0	02:30:00	1	2	Gallipoli	Lecce	Puglia	0-500	10	Coniferous wood	1.4	0.7	1.4	0.7
9935	2023-02-11	2302-02	2	0	03:00:00	1	2	Lecce	Lecce	Puglia	0-500	7	Decidous wood	2.333	1.167	2.333	1.167
9936	2023-02-11	2302-02	2	0	02:00:00	2	3	Lecce	Lecce	Puglia	0-500	12	Coniferous wood	3.5	1.167	1.75	0.583
9937	2023-02-11	2302-02	2	0	02:00:00	1	2	Martano	Lecce	Puglia	0-500	11	Bush	3.5	1.75	3.5	1.75
9938	2023-02-11	2302-02	1	0	03:30:00	1	2	Otranto	Lecce	Puglia	0-500	12	Bush	1	0.5	1	0.5
9939	2023-02-11	2302-02	1	0	03:00:00	2	3	Otranto	Lecce	Puglia	0-500	8	Coniferous wood	1.167	0.389	0.583	0.194
9940	2023-02-11	2302-02	2	0	02:00:00	1	1	Salve	Lecce	Puglia	0-500	10	Coniferous wood	3.5	3.5	3.5	3.5
9941	2023-02-11	2302-02	2	0	04:00:00	1	3	Scorrano	Lecce	Puglia	0-500	11	Decidous wood	1.75	0.583	1.75	0.583
9942	2023-02-11	2302-02	2	0	02:00:00	1	1	Spongano	Lecce	Puglia	0-500	6	Bush	3.5	3.5	3.5	3.5
9943	2023-02-11	2302-02	2	0	02:00:00	1	1	Spongano	Lecce	Puglia	0-500	6	Bush	3.5	3.5	3.5	3.5
9944	2023-02-11	2302-02	3	0	02:50:00	1	2	Ugento	Lecce	Puglia	0-500	9	Decidous wood	3.706	1.853	3.706	1.853
9945	2023-02-11	2302-02	3	0	03:00:00	1	2	Ugento	Lecce	Puglia	0-500	6	Bush	3.5	1.75	3.5	1.75
9946	2023-02-11	2302-02	3	0	03:00:00	1	2	Ugento	Lecce	Puglia	0-500	6	Bush	3.5	1.75	3.5	1.75
9947	2023-02-11	2302-02	1	0	02:30:00	1	2	San Cassiano	Lecce	Puglia	0-500	4	Bush	1.4	0.7	1.4	0.7
10068	2023-02-12	2302-02	2	0	03:00:00	1	2	Monteleone di Puglia	Foggia	Puglia	>1000-1500	5	Decidous wood	2.333	1.167	2.333	1.167
10069	2023-02-12	2302-02	1	0	03:00:00	1	2	San Marco in Lamis	Foggia	Puglia	0-500	10	Decidous wood	1.167	0.583	1.167	0.583
10070	2023-02-12	2302-02	3	0	04:30:00	1	2	San Nicandro Garganico	Foggia	Puglia	0-500	9	Decidous wood	2.333	1.167	2.333	1.167
10071	2023-02-12	2302-02	1	0	02:00:00	1	1	Poggiorsini	Bari	Puglia	0-500	4	Coniferous wood	1.75	1.75	1.75	1.75
10072	2023-02-12	2302-02	0	0	03:00:00	1	1	Putignano	Bari	Puglia	0-500	8	Decidous wood	0	0	0	0
10073	2023-02-12	2302-02	0	0	03:00:00	1	1	Grottaglie	Taranto	Puglia	0-500	5	Decidous wood	0	0	0	0
10074	2023-02-12	2302-02	2	0	04:30:00	1	2	Martina Franca	Taranto	Puglia	>500-1000	7	Bush	1.556	0.778	1.556	0.778
10075	2023-02-12	2302-02	0	0	02:30:00	1	1	Martina Franca	Taranto	Puglia	0-500	8	Decidous wood	0	0	0	0
10076	2023-02-12	2302-02	0	0	03:00:00	1	1	Martina Franca	Taranto	Puglia	0-500	10	Bush	0	0	0	0
10077	2023-02-12	2302-02	1	0	02:00:00	1	1	Martina Franca	Taranto	Puglia	0-500	8	Decidous wood	1.75	1.75	1.75	1.75
10078	2023-02-12	2302-02	1	0	03:00:00	1	1	Mottola	Taranto	Puglia	0-500	2	Decidous wood	1.167	1.167	1.167	1.167
10079	2023-02-12	2302-02	1	0	01:50:00	1	1	Taranto	Taranto	Puglia	0-500	4	Bush	1.909	1.909	1.909	1.909
10080	2023-02-12	2302-02	1	0	01:50:00	1	1	Taranto	Taranto	Puglia	0-500	4	Bush	1.909	1.909	1.909	1.909
10081	2023-02-12	2302-02	1	0	03:00:00	1	1	Cannole	Lecce	Puglia	0-500	6	Decidous wood	1.167	1.167	1.167	1.167
10082	2023-02-12	2302-02	1	0	03:00:00	1	2	Cannole	Lecce	Puglia	0-500	11	Decidous wood	1.167	0.583	1.167	0.583
10083	2023-02-12	2302-02	1	0	02:00:00	1	1	Cannole	Lecce	Puglia	0-500	8	Decidous wood	1.75	1.75	1.75	1.75
10084	2023-02-12	2302-02	1	0	02:00:00	1	1	Cannole	Lecce	Puglia	0-500	8	Decidous wood	1.75	1.75	1.75	1.75
10085	2023-02-12	2302-02	1	0	03:00:00	1	1	Caprarica di Lecce	Lecce	Puglia	0-500	11	Bush	1.167	1.167	1.167	1.167
10086	2023-02-12	2302-02	2	0	04:00:00	1	2	Carpignano Salentino	Lecce	Puglia	0-500	12	Bush	1.75	0.875	1.75	0.875
10087	2023-02-12	2302-02	2	0	03:30:00	2	2	Carpignano Salentino	Lecce	Puglia	0-500	8	Bush	2	1	1	0.5
10088	2023-02-12	2302-02	2	0	03:30:00	2	2	Carpignano Salentino	Lecce	Puglia	0-500	8	Bush	2	1	1	0.5
10089	2023-02-12	2302-02	1	0	03:00:00	1	1	Lecce	Lecce	Puglia	0-500	1	Decidous wood	1.167	1.167	1.167	1.167
10090	2023-02-12	2302-02	2	0	01:40:00	1	3	Lecce	Lecce	Puglia	0-500	13	Bush	4.2	1.4	4.2	1.4
10091	2023-02-12	2302-02	2	0	04:00:00	1	2	Lecce	Lecce	Puglia	0-500	9	Decidous wood	1.75	0.875	1.75	0.875
10092	2023-02-12	2302-02	2	0	02:00:00	1	1	Lecce	Lecce	Puglia	0-500	1	Decidous wood	3.5	3.5	3.5	3.5
10093	2023-02-12	2302-02	0	0	04:00:00	2	2	Lecce	Lecce	Puglia	0-500	9	Bush	0	0	0	0
10094	2023-02-12	2302-02	0	0	04:00:00	2	2	Lecce	Lecce	Puglia	0-500	9	Bush	0	0	0	0
10095	2023-02-12	2302-02	3	0	02:00:00	2	3	Lecce	Lecce	Puglia	0-500	12	Coniferous wood	5.25	1.75	2.625	0.875
10096	2023-02-12	2302-02	1	0	03:00:00	1	2	Leverano	Lecce	Puglia	0-500	8	Bush	1.167	0.583	1.167	0.583
10097	2023-02-12	2302-02	2	0	02:00:00	1	2	Melendugno	Lecce	Puglia	0-500	10	Decidous wood	3.5	1.75	3.5	1.75
10098	2023-02-12	2302-02	0	0	03:00:00	1	2	Melendugno	Lecce	Puglia	0-500	1	Decidous wood	0	0	0	0
10099	2023-02-12	2302-02	0	0	02:00:00	1	2	Melendugno	Lecce	Puglia	0-500	9	Decidous wood	0	0	0	0
10100	2023-02-12	2302-02	1	0	02:00:00	1	2	Melendugno	Lecce	Puglia	0-500	10	Bush	1.75	0.875	1.75	0.875
10101	2023-02-12	2302-02	1	0	01:30:00	1	2	Melendugno	Lecce	Puglia	0-500	4	Decidous wood	2.333	1.167	2.333	1.167
10102	2023-02-12	2302-02	0	0	02:00:00	1	2	Melendugno	Lecce	Puglia	0-500	9	Bush	0	0	0	0
10103	2023-02-12	2302-02	1	0	02:30:00	1	2	Montesano Salentino	Lecce	Puglia	0-500	4	Bush	1.4	0.7	1.4	0.7
10104	2023-02-12	2302-02	1	0	02:30:00	1	1	Nociglia	Lecce	Puglia	0-500	8	Bush	1.4	1.4	1.4	1.4
10105	2023-02-12	2302-02	4	0	03:00:00	1	1	Otranto	Lecce	Puglia	0-500	1	Decidous wood	4.667	4.667	4.667	4.667
10106	2023-02-12	2302-02	1	0	02:30:00	1	2	Ruffano	Lecce	Puglia	0-500	13	Bush	1.4	0.7	1.4	0.7
10107	2023-02-12	2302-02	0	0	03:30:00	1	2	Scorrano	Lecce	Puglia	0-500	11	Decidous wood	0	0	0	0
10194	2023-02-13	2302-02	0	0	01:50:00	1	1	Caprarica di Lecce	Lecce	Puglia	0-500	14	Bush	0	0	0	0
10195	2023-02-13	2302-02	1	0	01:00:00	1	2	Melendugno	Lecce	Puglia	0-500	10	Decidous wood	3.5	1.75	3.5	1.75
10196	2023-02-13	2302-02	1	0	03:00:00	1	2	Melendugno	Lecce	Puglia	0-500	12	Bush	1.167	0.583	1.167	0.583
10197	2023-02-13	2302-02	1	0	03:00:00	1	2	Poggiardo	Lecce	Puglia	0-500	8	Bush	1.167	0.583	1.167	0.583
10272	2023-02-15	2302-02	2	0	04:00:00	1	2	Cagnano Varano	Foggia	Puglia	>500-1000	10	Decidous wood	1.75	0.875	1.75	0.875
10273	2023-02-15	2302-02	0	0	03:00:00	1	1	Faeto	Foggia	Puglia	>500-1000	1	Bush	0	0	0	0
10274	2023-02-15	2302-02	1	0	03:30:00	1	1	Gioia del Colle	Bari	Puglia	0-500	12	Decidous wood	1	1	1	1
10275	2023-02-15	2302-02	2	0	03:00:00	1	2	Martina Franca	Taranto	Puglia	0-500	9	Decidous wood	2.333	1.167	2.333	1.167
10276	2023-02-15	2302-02	0	0	02:15:00	1	2	Caprarica di Lecce	Lecce	Puglia	0-500	1	Bush	0	0	0	0
10277	2023-02-15	2302-02	0	0	02:15:00	1	2	Caprarica di Lecce	Lecce	Puglia	0-500	1	Bush	0	0	0	0
10278	2023-02-15	2302-02	1	0	01:45:00	1	2	Gallipoli	Lecce	Puglia	0-500	13	Coniferous wood	2	1	2	1
10279	2023-02-15	2302-02	0	0	02:00:00	1	2	Leverano	Lecce	Puglia	0-500	9	Bush	0	0	0	0
10280	2023-02-15	2302-02	1	0	02:00:00	1	2	Leverano	Lecce	Puglia	0-500	12	Bush	1.75	0.875	1.75	0.875
10281	2023-02-15	2302-02	0	0	01:50:00	1	2	Melendugno	Lecce	Puglia	0-500	11	Decidous wood	0	0	0	0
10282	2023-02-15	2302-02	1	0	02:00:00	1	2	Otranto	Lecce	Puglia	0-500	10	Decidous wood	1.75	0.875	1.75	0.875
10283	2023-02-15	2302-02	1	0	03:00:00	1	2	Surano	Lecce	Puglia	0-500	7	Bush	1.167	0.583	1.167	0.583
10284	2023-02-15	2302-02	1	0	02:00:00	1	1	Taviano	Lecce	Puglia	0-500	13	Bush	1.75	1.75	1.75	1.75
10313	2023-02-16	2302-02	2	0	04:00:00	1	2	San Giovanni Rotondo	Foggia	Puglia	>500-1000	13	Decidous wood	1.75	0.875	1.75	0.875
10314	2023-02-16	2302-02	1	0	02:00:00	1	1	Gioia del Colle	Bari	Puglia	0-500	12	Decidous wood	1.75	1.75	1.75	1.75
10315	2023-02-16	2302-02	1	0	03:30:00	1	2	Cannole	Lecce	Puglia	0-500	14	Coniferous wood	1	0.5	1	0.5
10316	2023-02-16	2302-02	1	0	03:30:00	1	2	Cannole	Lecce	Puglia	0-500	14	Coniferous wood	1	0.5	1	0.5
10317	2023-02-16	2302-02	2	0	02:00:00	1	1	Cannole	Lecce	Puglia	0-500	14	Decidous wood	3.5	3.5	3.5	3.5
10318	2023-02-16	2302-02	0	0	01:45:00	1	2	Carpignano Salentino	Lecce	Puglia	0-500	12	Bush	0	0	0	0
10319	2023-02-16	2302-02	0	0	01:45:00	1	2	Carpignano Salentino	Lecce	Puglia	0-500	12	Bush	0	0	0	0
10320	2023-02-16	2302-02	2	0	03:00:00	1	2	Lecce	Lecce	Puglia	0-500	10	Decidous wood	2.333	1.167	2.333	1.167
10321	2023-02-16	2302-02	10	0	01:30:00	1	2	Melendugno	Lecce	Puglia	0-500	1	Decidous wood	23.333	11.667	23.333	11.667
10322	2023-02-16	2302-02	2	0	03:00:00	1	2	Melendugno	Lecce	Puglia	0-500	14	Decidous wood	2.333	1.167	2.333	1.167
10323	2023-02-16	2302-02	1	0	03:30:00	1	2	Montesano Salentino	Lecce	Puglia	0-500	10	Bush	1	0.5	1	0.5
10455	2023-02-18	2302-02	0	0	02:30:00	1	1	Anzano di Puglia	Foggia	Puglia	>500-1000	10	Decidous wood	0	0	0	0
10456	2023-02-18	2302-02	1	0	01:30:00	1	1	Faeto	Foggia	Puglia	>500-1000	3	Decidous wood	2.333	2.333	2.333	2.333
10457	2023-02-18	2302-02	0	0	03:00:00	1	2	San Giovanni Rotondo	Foggia	Puglia	>500-1000	10	Decidous wood	0	0	0	0
10458	2023-02-18	2302-02	2	0	04:00:00	1	2	San Giovanni Rotondo	Foggia	Puglia	>500-1000	10	Decidous wood	1.75	0.875	1.75	0.875
10459	2023-02-18	2302-02	1	0	03:00:00	1	1	Noci	Bari	Puglia	>500-1000	6	Decidous wood	1.167	1.167	1.167	1.167
10460	2023-02-18	2302-02	1	0	02:00:00	1	1	Putignano	Bari	Puglia	0-500	1	Decidous wood	1.75	1.75	1.75	1.75
10461	2023-02-18	2302-02	1	0	03:30:00	1	2	Martina Franca	Taranto	Puglia	>500-1000	14	Coniferous wood	1	0.5	1	0.5
10462	2023-02-18	2302-02	1	0	02:00:00	1	1	Martina Franca	Taranto	Puglia	0-500	11	Decidous wood	1.75	1.75	1.75	1.75
10463	2023-02-18	2302-02	1	0	03:00:00	1	1	Cannole	Lecce	Puglia	0-500	12	Decidous wood	1.167	1.167	1.167	1.167
10464	2023-02-18	2302-02	1	0	03:00:00	1	1	Cannole	Lecce	Puglia	0-500	12	Decidous wood	1.167	1.167	1.167	1.167
10465	2023-02-18	2302-02	1	0	03:00:00	1	2	Cannole	Lecce	Puglia	0-500	0	Decidous wood	1.167	0.583	1.167	0.583
10466	2023-02-18	2302-02	0	0	02:00:00	1	2	Castrignano de' Greci	Lecce	Puglia	0-500	0	Bush	0	0	0	0
10467	2023-02-18	2302-02	3	0	04:00:00	1	1	Cutrofiano	Lecce	Puglia	0-500	14	Bush	2.625	2.625	2.625	2.625
10468	2023-02-18	2302-02	1	0	02:00:00	1	2	Cutrofiano	Lecce	Puglia	0-500	14	Bush	1.75	0.875	1.75	0.875
10469	2023-02-18	2302-02	0	0	01:30:00	1	1	Giurdignano	Lecce	Puglia	0-500	13	Bush	0	0	0	0
10470	2023-02-18	2302-02	3	0	02:30:00	1	2	Lecce	Lecce	Puglia	0-500	0	Decidous wood	4.2	2.1	4.2	2.1
10471	2023-02-18	2302-02	3	0	02:00:00	2	3	Lecce	Lecce	Puglia	0-500	11	Coniferous wood	5.25	1.75	2.625	0.875
10472	2023-02-18	2302-02	0	0	03:00:00	1	2	Leverano	Lecce	Puglia	0-500	14	Decidous wood	0	0	0	0
10473	2023-02-18	2302-02	1	0	03:00:00	1	2	Melendugno	Lecce	Puglia	0-500	12	Decidous wood	1.167	0.583	1.167	0.583
10474	2023-02-18	2302-02	1	0	02:30:00	1	2	Nociglia	Lecce	Puglia	0-500	8	Bush	1.4	0.7	1.4	0.7
10475	2023-02-18	2302-02	2	0	03:00:00	2	3	Otranto	Lecce	Puglia	0-500	10	Decidous wood	2.333	0.778	1.167	0.389
10476	2023-02-18	2302-02	2	0	02:00:00	1	1	Salve	Lecce	Puglia	0-500	0	Coniferous wood	3.5	3.5	3.5	3.5
10477	2023-02-18	2302-02	1	0	04:30:00	1	3	Scorrano	Lecce	Puglia	0-500	13	Decidous wood	0.778	0.259	0.778	0.259
10478	2023-02-18	2302-02	1	0	03:30:00	1	2	Supersano	Lecce	Puglia	0-500	13	Bush	1	0.5	1	0.5
10479	2023-02-18	2302-02	3	0	02:00:00	1	2	Ugento	Lecce	Puglia	0-500	10	Decidous wood	5.25	2.625	5.25	2.625
10663	2023-02-19	2302-02	2	0	03:00:00	2	2	Anzano di Puglia	Foggia	Puglia	>500-1000	3	Decidous wood	2.333	1.167	1.167	0.583
10664	2023-02-19	2302-02	3	0	04:00:00	1	2	Monte Sant'Angelo	Foggia	Puglia	>500-1000	12	Decidous wood	2.625	1.313	2.625	1.313
10665	2023-02-19	2302-02	2	0	04:00:00	1	2	San Giovanni Rotondo	Foggia	Puglia	>500-1000	12	Decidous wood	1.75	0.875	1.75	0.875
10666	2023-02-19	2302-02	1	0	02:30:00	1	1	Santeramo in Colle	Bari	Puglia	0-500	8	Coniferous wood	1.4	1.4	1.4	1.4
10667	2023-02-19	2302-02	2	0	03:30:00	1	1	Martina Franca	Taranto	Puglia	>500-1000	13	Decidous wood	2	2	2	2
10668	2023-02-19	2302-02	1	0	01:40:00	2	2	Martina Franca	Taranto	Puglia	0-500	9	Decidous wood	2.1	1.05	1.05	0.525
10669	2023-02-19	2302-02	1	0	02:00:00	1	1	Taranto	Taranto	Puglia	0-500	7	Decidous wood	1.75	1.75	1.75	1.75
10670	2023-02-19	2302-02	1	0	02:00:00	1	2	Cannole	Lecce	Puglia	0-500	1	Decidous wood	1.75	0.875	1.75	0.875
10671	2023-02-19	2302-02	1	0	02:00:00	1	2	Cannole	Lecce	Puglia	0-500	1	Decidous wood	1.75	0.875	1.75	0.875
10672	2023-02-19	2302-02	3	0	03:00:00	1	2	Cannole	Lecce	Puglia	0-500	10	Decidous wood	3.5	1.75	3.5	1.75
10673	2023-02-19	2302-02	1	0	02:00:00	1	2	Cannole	Lecce	Puglia	0-500	1	Bush	1.75	0.875	1.75	0.875
10674	2023-02-19	2302-02	3	0	02:00:00	2	3	Cannole	Lecce	Puglia	0-500	8	Bush	5.25	1.75	2.625	0.875
10675	2023-02-19	2302-02	2	0	03:00:00	1	1	Cannole	Lecce	Puglia	0-500	8	Decidous wood	2.333	2.333	2.333	2.333
10676	2023-02-19	2302-02	2	0	02:00:00	1	1	Cannole	Lecce	Puglia	0-500	8	Decidous wood	3.5	3.5	3.5	3.5
10677	2023-02-19	2302-02	0	0	02:30:00	1	1	Cannole	Lecce	Puglia	0-500	10	Coniferous wood	0	0	0	0
10678	2023-02-19	2302-02	2	0	04:00:00	1	2	Cannole	Lecce	Puglia	0-500	0	Decidous wood	1.75	0.875	1.75	0.875
10679	2023-02-19	2302-02	2	0	02:00:00	1	1	Cannole	Lecce	Puglia	0-500	1	Decidous wood	3.5	3.5	3.5	3.5
10680	2023-02-19	2302-02	2	0	02:00:00	1	1	Cannole	Lecce	Puglia	0-500	14	Decidous wood	3.5	3.5	3.5	3.5
10681	2023-02-19	2302-02	0	0	03:00:00	1	2	Caprarica di Lecce	Lecce	Puglia	0-500	0	Bush	0	0	0	0
10682	2023-02-19	2302-02	0	0	01:30:00	1	1	Caprarica di Lecce	Lecce	Puglia	0-500	10	Bush	0	0	0	0
10683	2023-02-19	2302-02	1	0	02:30:00	1	2	Gallipoli	Lecce	Puglia	0-500	0	Coniferous wood	1.4	0.7	1.4	0.7
10684	2023-02-19	2302-02	0	0	02:00:00	1	1	Giuggianello	Lecce	Puglia	0-500	1	Decidous wood	0	0	0	0
10685	2023-02-19	2302-02	3	0	02:00:00	2	3	Lecce	Lecce	Puglia	0-500	10	Decidous wood	5.25	1.75	2.625	0.875
10686	2023-02-19	2302-02	0	0	03:00:00	1	2	Lecce	Lecce	Puglia	0-500	13	Decidous wood	0	0	0	0
10687	2023-02-19	2302-02	3	0	03:30:00	1	2	Lecce	Lecce	Puglia	0-500	0	Decidous wood	3	1.5	3	1.5
10688	2023-02-19	2302-02	2	0	02:00:00	2	3	Lecce	Lecce	Puglia	0-500	10	Coniferous wood	3.5	1.167	1.75	0.583
10689	2023-02-19	2302-02	2	0	02:00:00	1	2	Melendugno	Lecce	Puglia	0-500	10	Decidous wood	3.5	1.75	3.5	1.75
10690	2023-02-19	2302-02	0	0	02:00:00	1	1	NardÃ²	Lecce	Puglia	0-500	1	Decidous wood	0	0	0	0
10691	2023-02-19	2302-02	0	0	02:00:00	1	1	NardÃ²	Lecce	Puglia	0-500	1	Decidous wood	0	0	0	0
10692	2023-02-19	2302-02	3	0	03:00:00	2	4	Otranto	Lecce	Puglia	0-500	10	Decidous wood	3.5	0.875	1.75	0.438
10693	2023-02-19	2302-02	2	0	02:00:00	1	2	Otranto	Lecce	Puglia	0-500	0	Decidous wood	3.5	1.75	3.5	1.75
10694	2023-02-19	2302-02	1	0	02:30:00	1	2	Salve	Lecce	Puglia	0-500	1	Decidous wood	1.4	0.7	1.4	0.7
10695	2023-02-19	2302-02	1	0	02:00:00	1	2	Sogliano Cavour	Lecce	Puglia	0-500	1	Decidous wood	1.75	0.875	1.75	0.875
10696	2023-02-19	2302-02	2	0	04:00:00	1	2	Specchia	Lecce	Puglia	0-500	13	Bush	1.75	0.875	1.75	0.875
10697	2023-02-19	2302-02	2	0	04:00:00	1	3	Spongano	Lecce	Puglia	0-500	12	Bush	1.75	0.583	1.75	0.583
10698	2023-02-19	2302-02	3	0	02:00:00	1	1	Taviano	Lecce	Puglia	0-500	0	Bush	5.25	5.25	5.25	5.25
10785	2023-02-20	2302-02	1	0	02:00:00	1	2	Cannole	Lecce	Puglia	0-500	11	Decidous wood	1.75	0.875	1.75	0.875
10786	2023-02-20	2302-02	1	0	03:00:00	1	2	Caprarica di Lecce	Lecce	Puglia	0-500	0	Bush	1.167	0.583	1.167	0.583
10787	2023-02-20	2302-02	0	0	01:30:00	1	1	Gallipoli	Lecce	Puglia	0-500	14	Coniferous wood	0	0	0	0
10788	2023-02-20	2302-02	1	0	02:30:00	1	2	Lecce	Lecce	Puglia	0-500	1	Decidous wood	1.4	0.7	1.4	0.7
10789	2023-02-20	2302-02	2	0	03:30:00	1	2	Melendugno	Lecce	Puglia	0-500	14	Bush	2	1	2	1
10790	2023-02-20	2302-02	1	0	02:00:00	1	2	Melendugno	Lecce	Puglia	0-500	12	Decidous wood	1.75	0.875	1.75	0.875
10791	2023-02-20	2302-02	1	0	02:00:00	1	2	Melendugno	Lecce	Puglia	0-500	1	Decidous wood	1.75	0.875	1.75	0.875
10792	2023-02-20	2302-02	1	0	02:00:00	1	2	Melendugno	Lecce	Puglia	0-500	1	Decidous wood	1.75	0.875	1.75	0.875
10793	2023-02-20	2302-02	1	0	02:00:00	1	2	Melendugno	Lecce	Puglia	0-500	14	Decidous wood	1.75	0.875	1.75	0.875
10794	2023-02-20	2302-02	1	0	03:00:00	1	2	Melendugno	Lecce	Puglia	0-500	13	Decidous wood	1.167	0.583	1.167	0.583
10809	2023-02-21	2302-03	0	0	03:00:00	1	1	Maglie	Lecce	Puglia	0-500	14	Decidous wood	0	0	0	0
10909	2023-02-22	2302-03	1	0	02:50:00	1	1	Anzano di Puglia	Foggia	Puglia	>500-1000	11	Decidous wood	1.235	1.235	1.235	1.235
10910	2023-02-22	2302-03	1	0	04:00:00	1	2	San Marco in Lamis	Foggia	Puglia	>500-1000	8	Decidous wood	0.875	0.438	0.875	0.438
10911	2023-02-22	2302-03	0	0	02:00:00	1	2	Martina Franca	Taranto	Puglia	0-500	11	Decidous wood	0	0	0	0
10912	2023-02-22	2302-03	0	0	02:00:00	1	2	Martina Franca	Taranto	Puglia	0-500	1	Decidous wood	0	0	0	0
10913	2023-02-22	2302-03	0	0	02:00:00	1	2	Martina Franca	Taranto	Puglia	0-500	1	Decidous wood	0	0	0	0
10914	2023-02-22	2302-03	0	0	02:00:00	1	2	Martina Franca	Taranto	Puglia	0-500	1	Decidous wood	0	0	0	0
10915	2023-02-22	2302-03	1	0	02:30:00	1	1	Martina Franca	Taranto	Puglia	0-500	10	Decidous wood	1.4	1.4	1.4	1.4
10916	2023-02-22	2302-03	1	0	01:00:00	1	2	Casarano	Lecce	Puglia	0-500	14	Bush	3.5	1.75	3.5	1.75
10917	2023-02-22	2302-03	1	0	01:45:00	1	1	Gallipoli	Lecce	Puglia	0-500	0	Coniferous wood	2	2	2	2
10918	2023-02-22	2302-03	1	0	02:30:00	1	2	Lecce	Lecce	Puglia	0-500	0	Decidous wood	1.4	0.7	1.4	0.7
10919	2023-02-22	2302-03	2	0	04:00:00	1	2	Melendugno	Lecce	Puglia	0-500	14	Decidous wood	1.75	0.875	1.75	0.875
10920	2023-02-22	2302-03	0	0	03:00:00	1	3	NardÃ²	Lecce	Puglia	0-500	1	Bush	0	0	0	0
10921	2023-02-22	2302-03	0	0	03:00:00	1	3	NardÃ²	Lecce	Puglia	0-500	10	Bush	0	0	0	0
10922	2023-02-22	2302-03	1	0	03:00:00	2	1	Nociglia	Lecce	Puglia	0-500	10	Bush	1.167	1.167	0.583	0.583
10923	2023-02-22	2302-03	1	0	02:50:00	1	2	Otranto	Lecce	Puglia	0-500	14	Bush	1.235	0.618	1.235	0.618
10924	2023-02-22	2302-03	1	0	03:30:00	1	2	Poggiardo	Lecce	Puglia	0-500	1	Bush	1	0.5	1	0.5
10925	2023-02-22	2302-03	1	0	01:30:00	1	2	Ruffano	Lecce	Puglia	0-500	0	Bush	2.333	1.167	2.333	1.167
10926	2023-02-22	2302-03	0	0	03:00:00	1	2	Trepuzzi	Lecce	Puglia	0-500	0	Bush	0	0	0	0
10956	2023-02-23	2302-03	1	0	04:00:00	1	2	San Marco in Lamis	Foggia	Puglia	>500-1000	10	Decidous wood	0.875	0.438	0.875	0.438
10957	2023-02-23	2302-03	1	0	03:00:00	1	1	Gioia del Colle	Bari	Puglia	0-500	11	Decidous wood	1.167	1.167	1.167	1.167
10958	2023-02-23	2302-03	2	0	04:00:00	1	2	Cannole	Lecce	Puglia	0-500	0	Decidous wood	1.75	0.875	1.75	0.875
10959	2023-02-23	2302-03	0	0	01:30:00	1	1	Giurdignano	Lecce	Puglia	0-500	13	Bush	0	0	0	0
10960	2023-02-23	2302-03	0	0	02:30:00	1	2	Nociglia	Lecce	Puglia	0-500	14	Bush	0	0	0	0
10961	2023-02-23	2302-03	0	0	04:00:00	1	2	Palmariggi	Lecce	Puglia	0-500	0	Coniferous wood	0	0	0	0
10962	2023-02-23	2302-03	0	0	04:00:00	1	2	Palmariggi	Lecce	Puglia	0-500	0	Coniferous wood	0	0	0	0
10978	2023-02-24	2302-03	2	0	03:00:00	1	2	Melendugno	Lecce	Puglia	0-500	14	Decidous wood	2.333	1.167	2.333	1.167
11089	2023-02-25	2302-03	0	0	04:30:00	1	2	San Giovanni Rotondo	Foggia	Puglia	>500-1000	10	Decidous wood	0	0	0	0
11090	2023-02-25	2302-03	1	0	04:00:00	1	2	San Giovanni Rotondo	Foggia	Puglia	>500-1000	10	Decidous wood	0.875	0.438	0.875	0.438
11091	2023-02-25	2302-03	2	0	02:00:00	1	2	Martina Franca	Taranto	Puglia	0-500	11	Decidous wood	3.5	1.75	3.5	1.75
11092	2023-02-25	2302-03	3	0	03:30:00	1	1	Martina Franca	Taranto	Puglia	0-500	10	Bush	3	3	3	3
11093	2023-02-25	2302-03	1	0	01:50:00	1	1	San Giorgio Ionico	Taranto	Puglia	0-500	10	Coniferous wood	1.909	1.909	1.909	1.909
11094	2023-02-25	2302-03	1	0	03:00:00	1	2	Cannole	Lecce	Puglia	0-500	0	Decidous wood	1.167	0.583	1.167	0.583
11095	2023-02-25	2302-03	0	0	01:30:00	1	1	Giurdignano	Lecce	Puglia	0-500	14	Bush	0	0	0	0
11096	2023-02-25	2302-03	1	0	02:30:00	1	2	Lecce	Lecce	Puglia	0-500	1	Bush	1.4	0.7	1.4	0.7
11097	2023-02-25	2302-03	0	0	02:00:00	1	2	Lecce	Lecce	Puglia	0-500	0	Bush	0	0	0	0
11098	2023-02-25	2302-03	1	0	02:30:00	1	2	Lecce	Lecce	Puglia	0-500	0	Decidous wood	1.4	0.7	1.4	0.7
11099	2023-02-25	2302-03	2	0	02:00:00	2	3	Lecce	Lecce	Puglia	0-500	11	Coniferous wood	3.5	1.167	1.75	0.583
11250	2023-02-26	2302-03	0	0	02:30:00	1	1	Anzano di Puglia	Foggia	Puglia	>500-1000	6	Decidous wood	0	0	0	0
11251	2023-02-26	2302-03	1	0	04:30:00	1	2	Monte Sant'Angelo	Foggia	Puglia	>500-1000	13	Decidous wood	0.778	0.389	0.778	0.389
11252	2023-02-26	2302-03	1	0	02:50:00	1	2	Sant'Agata di Puglia	Foggia	Puglia	>500-1000	3	Decidous wood	1.235	0.618	1.235	0.618
11253	2023-02-26	2302-03	0	0	03:00:00	1	1	Noci	Bari	Puglia	0-500	10	Decidous wood	0	0	0	0
11254	2023-02-26	2302-03	1	0	03:00:00	1	2	Castellaneta	Taranto	Puglia	0-500	14	Decidous wood	1.167	0.583	1.167	0.583
11255	2023-02-26	2302-03	1	0	01:45:00	2	2	Martina Franca	Taranto	Puglia	0-500	13	Decidous wood	2	1	1	0.5
11256	2023-02-26	2302-03	1	0	02:30:00	1	2	Martina Franca	Taranto	Puglia	0-500	11	Decidous wood	1.4	0.7	1.4	0.7
11257	2023-02-26	2302-03	3	0	03:00:00	1	2	Martina Franca	Taranto	Puglia	>500-1000	9	Bush	3.5	1.75	3.5	1.75
11258	2023-02-26	2302-03	0	0	03:00:00	1	1	Martina Franca	Taranto	Puglia	0-500	14	Bush	0	0	0	0
11259	2023-02-26	2302-03	0	0	03:00:00	1	2	Calimera	Lecce	Puglia	0-500	0	Bush	0	0	0	0
11260	2023-02-26	2302-03	1	0	02:00:00	1	2	Cannole	Lecce	Puglia	0-500	1	Decidous wood	1.75	0.875	1.75	0.875
11261	2023-02-26	2302-03	1	0	02:00:00	1	1	Cannole	Lecce	Puglia	0-500	1	Decidous wood	1.75	1.75	1.75	1.75
11262	2023-02-26	2302-03	1	0	03:00:00	1	1	Cannole	Lecce	Puglia	0-500	9	Decidous wood	1.167	1.167	1.167	1.167
11263	2023-02-26	2302-03	0	0	02:00:00	1	2	Cutrofiano	Lecce	Puglia	0-500	1	Coniferous wood	0	0	0	0
11264	2023-02-26	2302-03	2	0	03:30:00	1	2	Lecce	Lecce	Puglia	0-500	0	Decidous wood	2	1	2	1
11265	2023-02-26	2302-03	1	0	02:00:00	2	3	Lecce	Lecce	Puglia	0-500	10	Coniferous wood	1.75	0.583	0.875	0.292
11266	2023-02-26	2302-03	0	0	03:00:00	1	2	Melendugno	Lecce	Puglia	0-500	0	Decidous wood	0	0	0	0
11267	2023-02-26	2302-03	3	0	03:00:00	1	2	Melendugno	Lecce	Puglia	0-500	0	Decidous wood	3.5	1.75	3.5	1.75
11268	2023-02-26	2302-03	3	0	02:00:00	2	3	Otranto	Lecce	Puglia	0-500	0	Coniferous wood	5.25	1.75	2.625	0.875
11269	2023-02-26	2302-03	2	0	02:50:00	1	2	Otranto	Lecce	Puglia	0-500	13	Coniferous wood	2.471	1.235	2.471	1.235
11270	2023-02-26	2302-03	2	0	02:00:00	1	2	Otranto	Lecce	Puglia	0-500	12	Decidous wood	3.5	1.75	3.5	1.75
11271	2023-02-26	2302-03	1	0	02:00:00	1	2	Otranto	Lecce	Puglia	0-500	0	Bush	1.75	0.875	1.75	0.875
11272	2023-02-26	2302-03	1	0	03:00:00	1	2	Specchia	Lecce	Puglia	0-500	0	Bush	1.167	0.583	1.167	0.583
11273	2023-02-26	2302-03	0	0	04:30:00	1	3	Spongano	Lecce	Puglia	0-500	13	Bush	0	0	0	0
11352	2023-02-27	2302-03	2	0	04:00:00	1	2	San Marco in Lamis	Foggia	Puglia	>500-1000	13	Decidous wood	1.75	0.875	1.75	0.875
11353	2023-02-27	2302-03	2	0	02:00:00	1	1	Putignano	Bari	Puglia	0-500	14	Decidous wood	3.5	3.5	3.5	3.5
11354	2023-02-27	2302-03	1	0	02:00:00	1	1	Cannole	Lecce	Puglia	0-500	0	Decidous wood	1.75	1.75	1.75	1.75
11355	2023-02-27	2302-03	1	0	01:00:00	1	1	Castrignano del Capo	Lecce	Puglia	0-500	1	Bush	3.5	3.5	3.5	3.5
11356	2023-02-27	2302-03	1	0	01:30:00	1	2	Melendugno	Lecce	Puglia	0-500	12	Decidous wood	2.333	1.167	2.333	1.167
11448	2023-03-01	2303-01	0	0	04:00:00	1	2	San Marco in Lamis	Foggia	Puglia	>500-1000	14	Decidous wood	0	0	0	0
11449	2023-03-01	2303-01	0	0	01:50:00	1	1	Calimera	Lecce	Puglia	0-500	12	Bush	0	0	0	0
11450	2023-03-01	2303-01	1	0	02:30:00	1	1	Diso	Lecce	Puglia	0-500	14	Bush	1.4	1.4	1.4	1.4
11451	2023-03-01	2303-01	1	0	03:00:00	1	2	Lecce	Lecce	Puglia	0-500	1	Bush	1.167	0.583	1.167	0.583
11452	2023-03-01	2303-01	2	0	03:05:00	1	2	Lecce	Lecce	Puglia	0-500	0	Decidous wood	2.27	1.135	2.27	1.135
11453	2023-03-01	2303-01	0	0	03:00:00	1	3	Leverano	Lecce	Puglia	0-500	12	Bush	0	0	0	0
11454	2023-03-01	2303-01	0	0	02:50:00	1	1	Maglie	Lecce	Puglia	0-500	14	Decidous wood	0	0	0	0
11455	2023-03-01	2303-01	1	0	02:00:00	1	1	Melendugno	Lecce	Puglia	0-500	0	Decidous wood	1.75	1.75	1.75	1.75
11456	2023-03-01	2303-01	1	0	03:00:00	1	2	Melendugno	Lecce	Puglia	0-500	14	Coniferous wood	1.167	0.583	1.167	0.583
11457	2023-03-01	2303-01	2	0	02:00:00	1	2	PatÃ¹	Lecce	Puglia	0-500	0	Decidous wood	3.5	1.75	3.5	1.75
11458	2023-03-01	2303-01	0	0	01:30:00	1	1	Taviano	Lecce	Puglia	0-500	0	Bush	0	0	0	0
11502	2023-03-02	2303-01	1	0	04:00:00	1	2	San Giovanni Rotondo	Foggia	Puglia	>500-1000	10	Decidous wood	0.875	0.438	0.875	0.438
11503	2023-03-02	2303-01	2	0	02:50:00	1	2	Cannole	Lecce	Puglia	0-500	14	Coniferous wood	2.471	1.235	2.471	1.235
11504	2023-03-02	2303-01	0	0	02:00:00	1	2	Melendugno	Lecce	Puglia	0-500	12	Decidous wood	0	0	0	0
11505	2023-03-02	2303-01	2	0	02:30:00	1	1	Otranto	Lecce	Puglia	0-500	13	Decidous wood	2.8	2.8	2.8	2.8
11506	2023-03-02	2303-01	1	0	01:45:00	1	2	Soleto	Lecce	Puglia	0-500	12	Bush	2	1	2	1
11507	2023-03-02	2303-01	1	0	02:00:00	1	1	Castro	Lecce	Puglia	0-500	10	Bush	1.75	1.75	1.75	1.75
11643	2023-03-04	2303-01	0	0	02:00:00	1	1	Anzano di Puglia	Foggia	Puglia	>500-1000	8	Decidous wood	0	0	0	0
11644	2023-03-04	2303-01	0	0	03:00:00	1	2	San Marco in Lamis	Foggia	Puglia	>500-1000	5	Decidous wood	0	0	0	0
11645	2023-03-04	2303-01	2	0	03:30:00	1	1	Santeramo in Colle	Bari	Puglia	0-500	10	Coniferous wood	2	2	2	2
11646	2023-03-04	2303-01	2	0	03:00:00	1	2	Cannole	Lecce	Puglia	0-500	14	Decidous wood	2.333	1.167	2.333	1.167
11647	2023-03-04	2303-01	0	0	02:00:00	1	1	Cutrofiano	Lecce	Puglia	0-500	14	Bush	0	0	0	0
11648	2023-03-04	2303-01	0	0	02:00:00	1	2	Cutrofiano	Lecce	Puglia	0-500	1	Decidous wood	0	0	0	0
11649	2023-03-04	2303-01	6	0	02:00:00	1	2	Lecce	Lecce	Puglia	0-500	0	Decidous wood	10.5	5.25	10.5	5.25
11650	2023-03-04	2303-01	6	0	02:00:00	1	2	Lecce	Lecce	Puglia	0-500	14	Decidous wood	10.5	5.25	10.5	5.25
11651	2023-03-04	2303-01	0	0	02:00:00	2	3	Lecce	Lecce	Puglia	0-500	0	Coniferous wood	0	0	0	0
11652	2023-03-04	2303-01	3	0	02:30:00	1	2	Lecce	Lecce	Puglia	0-500	11	Decidous wood	4.2	2.1	4.2	2.1
11653	2023-03-04	2303-01	0	0	03:00:00	1	1	Melendugno	Lecce	Puglia	0-500	0	Decidous wood	0	0	0	0
11654	2023-03-04	2303-01	2	0	04:05:00	1	2	Melendugno	Lecce	Puglia	0-500	14	Decidous wood	1.714	0.857	1.714	0.857
11655	2023-03-04	2303-01	0	0	02:00:00	1	1	Otranto	Lecce	Puglia	0-500	9	Coniferous wood	0	0	0	0
11656	2023-03-04	2303-01	0	0	02:00:00	1	2	Otranto	Lecce	Puglia	0-500	8	Coniferous wood	0	0	0	0
11657	2023-03-04	2303-01	0	0	01:45:00	1	2	Soleto	Lecce	Puglia	0-500	11	Decidous wood	0	0	0	0
11658	2023-03-04	2303-01	1	0	02:00:00	1	2	Spongano	Lecce	Puglia	0-500	1	Bush	1.75	0.875	1.75	0.875
11659	2023-03-04	2303-01	0	0	02:00:00	1	1	Spongano	Lecce	Puglia	0-500	12	Bush	0	0	0	0
11660	2023-03-04	2303-01	0	0	02:00:00	1	1	Ugento	Lecce	Puglia	0-500	12	Decidous wood	0	0	0	0
11869	2023-03-05	2303-01	0	0	04:00:00	1	2	Monte Sant'Angelo	Foggia	Puglia	>500-1000	7	Decidous wood	0	0	0	0
11870	2023-03-05	2303-01	0	0	02:30:00	1	1	Noci	Bari	Puglia	0-500	9	Decidous wood	0	0	0	0
11871	2023-03-05	2303-01	1	0	01:01:00	1	1	Ginosa	Taranto	Puglia	0-500	12	Decidous wood	3.443	3.443	3.443	3.443
11872	2023-03-05	2303-01	1	0	02:00:00	1	1	Martina Franca	Taranto	Puglia	0-500	12	Decidous wood	1.75	1.75	1.75	1.75
11873	2023-03-05	2303-01	1	0	03:00:00	1	1	Martina Franca	Taranto	Puglia	0-500	11	Bush	1.167	1.167	1.167	1.167
11874	2023-03-05	2303-01	0	0	03:00:00	1	2	Cannole	Lecce	Puglia	0-500	11	Coniferous wood	0	0	0	0
11875	2023-03-05	2303-01	2	0	02:00:00	1	1	Cannole	Lecce	Puglia	0-500	1	Decidous wood	3.5	3.5	3.5	3.5
11876	2023-03-05	2303-01	2	0	02:00:00	1	1	Cannole	Lecce	Puglia	0-500	13	Decidous wood	3.5	3.5	3.5	3.5
11877	2023-03-05	2303-01	2	0	02:00:00	1	2	Cannole	Lecce	Puglia	0-500	10	Coniferous wood	3.5	1.75	3.5	1.75
11878	2023-03-05	2303-01	0	0	03:00:00	1	2	Cutrofiano	Lecce	Puglia	0-500	10	Bush	0	0	0	0
11879	2023-03-05	2303-01	0	0	02:30:00	1	2	Cutrofiano	Lecce	Puglia	0-500	1	Decidous wood	0	0	0	0
11880	2023-03-05	2303-01	0	0	02:00:00	2	3	Lecce	Lecce	Puglia	0-500	14	Coniferous wood	0	0	0	0
11881	2023-03-05	2303-01	1	0	01:30:00	1	2	Melendugno	Lecce	Puglia	0-500	10	Decidous wood	2.333	1.167	2.333	1.167
11882	2023-03-05	2303-01	0	0	03:00:00	1	1	Otranto	Lecce	Puglia	0-500	1	Coniferous wood	0	0	0	0
11883	2023-03-05	2303-01	1	0	03:00:00	1	1	Otranto	Lecce	Puglia	0-500	10	Decidous wood	1.167	1.167	1.167	1.167
11884	2023-03-05	2303-01	3	0	03:00:00	1	1	Palmariggi	Lecce	Puglia	0-500	10	Bush	3.5	3.5	3.5	3.5
11885	2023-03-05	2303-01	2	0	03:00:00	1	2	Presicce	Lecce	Puglia	0-500	9	Bush	2.333	1.167	2.333	1.167
11886	2023-03-05	2303-01	5	0	02:00:00	1	1	Salve	Lecce	Puglia	0-500	10	Bush	8.75	8.75	8.75	8.75
11887	2023-03-05	2303-01	2	0	02:00:00	1	1	Santa Cesarea Terme	Lecce	Puglia	0-500	14	Bush	3.5	3.5	3.5	3.5
11888	2023-03-05	2303-01	1	0	03:00:00	1	2	Spongano	Lecce	Puglia	0-500	0	Bush	1.167	0.583	1.167	0.583
12013	2023-03-06	2303-01	1	0	02:00:00	1	1	Locorotondo	Bari	Puglia	0-500	1	Decidous wood	1.75	1.75	1.75	1.75
12014	2023-03-06	2303-01	0	0	02:30:00	1	2	Carpignano Salentino	Lecce	Puglia	0-500	0	Bush	0	0	0	0
12015	2023-03-06	2303-01	1	0	04:00:00	1	2	Lecce	Lecce	Puglia	0-500	14	Decidous wood	0.875	0.438	0.875	0.438
12016	2023-03-06	2303-01	1	0	03:00:00	1	1	Otranto	Lecce	Puglia	0-500	1	Decidous wood	1.167	1.167	1.167	1.167
12017	2023-03-06	2303-01	0	0	02:30:00	1	1	Santa Cesarea Terme	Lecce	Puglia	0-500	0	Bush	0	0	0	0
12041	2023-03-07	2303-01	1	0	02:30:00	1	1	Martina Franca	Taranto	Puglia	0-500	12	Decidous wood	1.4	1.4	1.4	1.4
12042	2023-03-07	2303-01	0	0	03:00:00	1	2	Lecce	Lecce	Puglia	0-500	14	Decidous wood	0	0	0	0
12156	2023-03-08	2303-01	0	0	02:00:00	1	1	Anzano di Puglia	Foggia	Puglia	0-500	11	Decidous wood	0	0	0	0
12157	2023-03-08	2303-01	0	0	03:00:00	1	2	Cannole	Lecce	Puglia	0-500	0	Decidous wood	0	0	0	0
12158	2023-03-08	2303-01	3	0	02:30:00	1	2	Cannole	Lecce	Puglia	0-500	12	Coniferous wood	4.2	2.1	4.2	2.1
12159	2023-03-08	2303-01	0	0	02:00:00	1	2	Leverano	Lecce	Puglia	0-500	13	Bush	0	0	0	0
12160	2023-03-08	2303-01	1	0	02:30:00	1	2	Santa Cesarea Terme	Lecce	Puglia	0-500	13	Bush	1.4	0.7	1.4	0.7
12206	2023-03-09	2303-01	0	0	02:00:00	1	1	Gioia del Colle	Bari	Puglia	0-500	1	Decidous wood	0	0	0	0
12207	2023-03-09	2303-01	2	0	02:00:00	1	1	Castellaneta	Taranto	Puglia	0-500	0	Decidous wood	3.5	3.5	3.5	3.5
12208	2023-03-09	2303-01	1	0	02:30:00	1	2	Spongano	Lecce	Puglia	0-500	10	Bush	1.4	0.7	1.4	0.7
12224	2023-03-10	2303-01	1	0	04:00:00	1	2	Melendugno	Lecce	Puglia	0-500	0	Decidous wood	0.875	0.438	0.875	0.438
12225	2023-03-10	2303-01	1	0	04:00:00	1	2	Melendugno	Lecce	Puglia	0-500	0	Decidous wood	0.875	0.438	0.875	0.438
12328	2023-03-11	2303-02	1	0	04:00:00	1	2	San Marco in Lamis	Foggia	Puglia	>500-1000	14	Decidous wood	0.875	0.438	0.875	0.438
12329	2023-03-11	2303-02	1	0	03:00:00	1	1	Gioia del Colle	Bari	Puglia	0-500	12	Decidous wood	1.167	1.167	1.167	1.167
12330	2023-03-11	2303-02	3	0	03:00:00	1	2	Gagliano del Capo	Lecce	Puglia	0-500	1	Bush	3.5	1.75	3.5	1.75
12331	2023-03-11	2303-02	0	0	01:30:00	1	1	Giurdignano	Lecce	Puglia	0-500	0	Bush	0	0	0	0
12332	2023-03-11	2303-02	4	0	02:00:00	2	3	Lecce	Lecce	Puglia	0-500	1	Decidous wood	7	2.333	3.5	1.167
12333	2023-03-11	2303-02	0	0	02:00:00	1	1	Otranto	Lecce	Puglia	0-500	0	Coniferous wood	0	0	0	0
12334	2023-03-11	2303-02	0	0	02:00:00	1	2	Otranto	Lecce	Puglia	0-500	0	Coniferous wood	0	0	0	0
12335	2023-03-11	2303-02	0	0	04:00:00	1	2	Squinzano	Lecce	Puglia	0-500	0	Decidous wood	0	0	0	0
12336	2023-03-11	2303-02	0	0	04:00:00	1	2	Squinzano	Lecce	Puglia	0-500	0	Decidous wood	0	0	0	0
12576	2023-03-12	2303-02	0	0	03:30:00	1	2	San Giovanni Rotondo	Foggia	Puglia	>500-1000	10	Decidous wood	0	0	0	0
12577	2023-03-12	2303-02	0	0	02:30:00	1	1	Putignano	Bari	Puglia	0-500	12	Decidous wood	0	0	0	0
12578	2023-03-12	2303-02	0	0	02:30:00	1	1	Laterza	Taranto	Puglia	0-500	14	Decidous wood	0	0	0	0
12579	2023-03-12	2303-02	1	0	02:30:00	1	2	Martina Franca	Taranto	Puglia	0-500	12	Decidous wood	1.4	0.7	1.4	0.7
12580	2023-03-12	2303-02	0	0	02:00:00	1	2	Martina Franca	Taranto	Puglia	0-500	14	Decidous wood	0	0	0	0
12581	2023-03-12	2303-02	0	0	03:00:00	2	2	Martina Franca	Taranto	Puglia	0-500	0	Bush	0	0	0	0
12582	2023-03-12	2303-02	0	0	03:00:00	2	2	Martina Franca	Taranto	Puglia	0-500	0	Bush	0	0	0	0
12583	2023-03-12	2303-02	0	0	02:00:00	1	2	Cannole	Lecce	Puglia	0-500	1	Decidous wood	0	0	0	0
12584	2023-03-12	2303-02	0	0	02:15:00	1	2	Caprarica di Lecce	Lecce	Puglia	0-500	0	Bush	0	0	0	0
12585	2023-03-12	2303-02	2	0	03:00:00	1	1	Cutrofiano	Lecce	Puglia	0-500	0	Bush	2.333	2.333	2.333	2.333
12586	2023-03-12	2303-02	4	0	02:00:00	2	3	Lecce	Lecce	Puglia	0-500	13	Coniferous wood	7	2.333	3.5	1.167
12587	2023-03-12	2303-02	1	0	03:00:00	1	2	Otranto	Lecce	Puglia	0-500	0	Coniferous wood	1.167	0.583	1.167	0.583
12588	2023-03-12	2303-02	0	0	02:00:00	1	1	Salve	Lecce	Puglia	0-500	0	Bush	0	0	0	0
12719	2023-03-13	2303-02	0	0	02:30:00	1	2	Melendugno	Lecce	Puglia	0-500	0	Bush	0	0	0	0
12831	2023-03-15	2303-02	1	0	03:30:00	1	2	San Marco in Lamis	Foggia	Puglia	>500-1000	8	Decidous wood	1	0.5	1	0.5
12884	2023-03-16	2303-02	0	0	03:00:00	1	2	San Giovanni Rotondo	Foggia	Puglia	>500-1000	12	Decidous wood	0	0	0	0
12898	2023-03-17	2303-02	1	0	03:30:00	1	1	Gioia del Colle	Bari	Puglia	0-500	12	Decidous wood	1	1	1	1
13003	2023-03-18	2303-02	0	0	03:00:00	1	2	San Giovanni Rotondo	Foggia	Puglia	>500-1000	8	Decidous wood	0	0	0	0
13004	2023-03-18	2303-02	0	0	03:00:00	1	2	San Marco in Lamis	Foggia	Puglia	>500-1000	10	Decidous wood	0	0	0	0
13005	2023-03-18	2303-02	0	0	03:30:00	1	2	Martina Franca	Taranto	Puglia	0-500	0	Decidous wood	0	0	0	0
13006	2023-03-18	2303-02	1	0	01:50:00	1	1	San Giorgio Ionico	Taranto	Puglia	0-500	9	Bush	1.909	1.909	1.909	1.909
13007	2023-03-18	2303-02	1	0	02:00:00	2	3	Lecce	Lecce	Puglia	0-500	12	Coniferous wood	1.75	0.583	0.875	0.292
13008	2023-03-18	2303-02	0	0	02:00:00	1	2	Surano	Lecce	Puglia	0-500	1	Decidous wood	0	0	0	0
13179	2023-03-19	2303-02	1	0	02:00:00	1	2	Martina Franca	Taranto	Puglia	0-500	14	Decidous wood	1.75	0.875	1.75	0.875
13180	2023-03-19	2303-02	0	0	02:30:00	1	2	Martina Franca	Taranto	Puglia	>500-1000	14	Coniferous wood	0	0	0	0
13181	2023-03-19	2303-02	2	0	02:00:00	1	2	Lecce	Lecce	Puglia	0-500	0	Decidous wood	3.5	1.75	3.5	1.75
13182	2023-03-19	2303-02	0	0	03:00:00	1	2	Lecce	Lecce	Puglia	0-500	1	Bush	0	0	0	0
13183	2023-03-19	2303-02	0	0	03:00:00	1	2	Lecce	Lecce	Puglia	0-500	0	Bush	0	0	0	0
13184	2023-03-19	2303-02	0	0	02:30:00	1	1	Otranto	Lecce	Puglia	0-500	0	Coniferous wood	0	0	0	0
13263	2023-03-20	2303-02	1	0	03:00:00	1	2	Lizzanello	Lecce	Puglia	0-500	0	Bush	1.167	0.583	1.167	0.583
13387	2023-03-23	2303-03	1	0	01:00:00	1	2	Lecce	Lecce	Puglia	0-500	0	Decidous wood	3.5	1.75	3.5	1.75
13501	2023-03-25	2303-03	0	0	03:00:00	1	2	San Giovanni Rotondo	Foggia	Puglia	>500-1000	0	Decidous wood	0	0	0	0
13502	2023-03-25	2303-03	0	0	01:30:00	1	1	Gallipoli	Lecce	Puglia	0-500	<0	Coniferous wood	0	0	0	0
13636	2023-03-26	2303-03	0	0	02:15:00	1	2	Calimera	Lecce	Puglia	0-500	0	Bush	0	0	0	0
13637	2023-03-26	2303-03	0	0	02:00:00	1	1	Cannole	Lecce	Puglia	0-500	1	Decidous wood	0	0	0	0
13638	2023-03-26	2303-03	1	0	03:00:00	2	3	Leverano	Lecce	Puglia	0-500	11	Decidous wood	1.167	0.389	0.583	0.194
